# Supplementary material for: 2-(Biphenyl-4-yl)acetic acid (felbinac)
Source: Acta Crystallogr Sect E Struct Rep Online. 2010 Sep 25;66(Pt 10):o2609. doi: 10.1107/S1600536810035828 (PMC2983253; doi:10.1107/S1600536810035828)
Supplement: Supplementary file 1 [file e-66-o2609-sup1.cif]

##############################################################################
###                                                                        ###
###        Electronic paper (Acta Crystallographica Section E)             ###
###                                                                        ###
##############################################################################
#                                                                            #
# This CIF contains the data in a paper accepted for publication in Acta     #
# Crystallographica Section E. It conforms to the requirements of Notes      #
# for Authors for Section E, and has been peer reviewed under the auspices   #
# of the IUCr Commission on Journals.                                        #
#                                                                            #
# Full details of the Crystallographic Information File format               #
# are given in the paper "The Crystallographic Information File (CIF):       #
# a New Standard Archive File for Crystallography" by S. R. Hall, F. H.      #
# Allen and I. D. Brown [Acta Cryst. (1991), A47, 655-685].                  #
#                                                                            #
# The current version of the core CIF dictionary is obtainable from          #
# ftp://ftp.iucr.org/pub/cif_core.dic. The current version number is 2.4.    #
#                                                                            #
# Software is freely available for graphical display of the structure(s) in  #
# this CIF.  For information consult the CIF home page http://www.iucr.org/  #
# cif/home.html                                                              #
#                                                                            #
# This file may be used for bona fide research purposes within the           #
# scientific community so long as proper attribution is given to the journal # 
# article from which it was obtained.                                        #
#                                                                            #
##############################################################################
                                             
data_global
_journal_date_recd_electronic     2010-08-12
_journal_date_accepted     2010-09-06
_journal_name_full     'Acta Crystallographica, Section E'
_journal_year     2010
_journal_volume     66
_journal_issue     10
_journal_page_first     o2609
_journal_page_last     o2609
_journal_paper_category     QO
_journal_coeditor_code     VM2040
_publ_contact_author_name     'Lynne S. Taylor'
_publ_contact_author_address
;
Department of Industrial and Physical Pharmacy, Purdue University,
575 Stadium Mall Drive, West Lafayette, IN 47907, USA
;
_publ_contact_author_email     'lstaylor@purdue.edu'
_publ_contact_author_fax     '+1 (765) 494-6545'
_publ_contact_author_phone     '+1(765) 496-6614'
_publ_section_title
;
2-(Biphenyl-4-yl)acetic acid (felbinac)
;
loop_
    _publ_author_name
    _publ_author_footnote
    _publ_author_address
    'Van Eerdenbrugh, Bernard' .
;
Department of Industrial and Physical Pharmacy, Purdue University,
575 Stadium Mall Drive, West Lafayette, IN 47907, USA
and
Laboratory for Pharmacotechnology and Biopharmacy, K.U. Leuven
Gasthuisberg O&N2, Herestraat 49, Box 921, 3000 Leuven, Belgium
;
    'Fanwick, Phillip E.' .
;
Department of Chemistry, Purdue University,
560 Oval Drive, West Lafayette, IN 47907, USA
;
    'Taylor, Lynne S.' .
;
Department of Industrial and Physical Pharmacy, Purdue University,
575 Stadium Mall Drive, West Lafayette, IN 47907, USA
;
data_I
_chemical_name_systematic
;
2-(Biphenyl-4-yl)acetic acid
;
_chemical_name_common     'felbinac'
_chemical_formula_moiety     'C14 H12 O2'
_chemical_formula_sum     'C14 H12 O2'
_chemical_formula_structural     ?
_chemical_formula_iupac     'C14 H12 O2'
_chemical_formula_weight     212.25
_symmetry_cell_setting     orthorhombic
_symmetry_space_group_name_H-M     'P b c n'
_symmetry_space_group_name_Hall     '-P 2n 2ab'
loop_
    _symmetry_equiv_pos_as_xyz
    'x, y, z'
    '-x+1/2, -y+1/2, z+1/2'
    '-x, y, -z+1/2'
    'x+1/2, -y+1/2, -z'
    '-x, -y, -z'
    'x-1/2, y-1/2, -z-1/2'
    'x, -y, z-1/2'
    '-x-1/2, y-1/2, z'
_cell_length_a     46.248(19)
_cell_length_b     6.465(3)
_cell_length_c     7.470(3)
_cell_angle_alpha     90.00
_cell_angle_beta     90.00
_cell_angle_gamma     90.00
_cell_volume     2233.4(16)
_cell_formula_units_z     8
_cell_measurement_reflns_used     8644
_cell_measurement_theta_min     6
_cell_measurement_theta_max     66
_cell_measurement_temperature     150(2)
_exptl_crystal_description     chunk
_exptl_crystal_colour     'colourless'
_exptl_crystal_size_max     0.20
_exptl_crystal_size_mid     0.20
_exptl_crystal_size_min     0.20
_exptl_crystal_density_diffrn     1.262
_exptl_crystal_density_meas     ?
_exptl_crystal_density_method     'not measured'
_exptl_crystal_F_000     896
_exptl_absorpt_coefficient_mu     0.635
_exptl_absorpt_correction_type     multi-scan
_exptl_absorpt_process_details     '(CrystalClear; Rigaku, 2001)'
_exptl_absorpt_correction_T_min     0.8026
_exptl_absorpt_correction_T_max     0.8808
_diffrn_ambient_temperature     150(2)
_diffrn_radiation_type     CU-K\a
_diffrn_radiation_wavelength     1.54184
_diffrn_radiation_monochromator     'confocal optics'
_diffrn_measurement_device_type     'Rigaku RAPID II'
_diffrn_measurement_method     \w
_diffrn_reflns_number     8644
_diffrn_reflns_av_R_equivalents     0.0369
_diffrn_reflns_av_sigmaI/netI     0.0280
_diffrn_reflns_theta_min     6.59
_diffrn_reflns_theta_max     66.51
_diffrn_reflns_theta_full     66.5
_diffrn_measured_fraction_theta_max     0.9880
_diffrn_measured_fraction_theta_full     0.9880
_diffrn_reflns_limit_h_min     -53
_diffrn_reflns_limit_h_max     54
_diffrn_reflns_limit_k_min     -7
_diffrn_reflns_limit_k_max     7
_diffrn_reflns_limit_l_min     -8
_diffrn_reflns_limit_l_max     8
_diffrn_standards_number     0
_diffrn_standards_interval_time     .
_diffrn_standards_decay_%     ?
_refine_special_details
;
Outlier data were removed using a local program based on the method of Prince
and Nicholson.
Refinement on <i>F</i>^2^ for ALL reflections except for 0 with very negative
<i>F</i>^2^ or flagged by the user for potential systematic errors. Weighted
<i>R</i>-factors <i>wR</i> and all goodnesses of fit <i>S</i> are based on
<i>F</i>^2^, conventional <i>R</i>-factors <i>R</i> are based on <i>F</i>,
with <i>F</i> set to zero for negative <i>F</i>^2^. The observed criterion of
<i>F</i>^2^ > \s(<i>F</i>^2^) is used only for calculating R_factor_obs
<i>etc</i>. and is not relevant to the choice of reflections for refinement.
<i>R</i>-factors based on <i>F</i>^2^ are statistically about twice as large
as those based on <i>F</i>, and <i>R</i>- factors based on ALL data will be
even larger.
;
_reflns_number_total     1952
_reflns_number_gt     1539
_reflns_threshold_expression     I>2\s(I)
_refine_ls_structure_factor_coef     Fsqd
_refine_ls_matrix_type     full
_refine_ls_R_factor_all     0.046
_refine_ls_R_factor_gt     0.038
_refine_ls_wR_factor_gt     0.100
_refine_ls_wR_factor_ref     0.107
_refine_ls_goodness_of_fit_ref     1.084
_refine_ls_number_reflns     1952
_refine_ls_number_parameters     150
_refine_ls_number_restraints     0
_refine_ls_hydrogen_treatment     mixed
_refine_ls_weighting_scheme     calc
_refine_ls_weighting_details
              'w=1/[\s^2^(Fo^2^)+(0.0586P)^2^+0.0731P] where P=(Fo^2^+2Fc^2^)/3'
_refine_ls_shift/su_max     0.001
_refine_diff_density_max     0.21
_refine_diff_density_min     -0.12
_refine_ls_extinction_method     'SHELXL97 (Sheldrick, 2008)'
_refine_ls_extinction_coef     0.92E-02
loop_
    _atom_type_symbol
    O
    C
    H
_atom_type_scat_source     'International Tables for Crystallography (Vol C)'
_computing_data_collection     'CrystalClear (Rigaku, 2001)'
_computing_cell_refinement     'CrystalClear (Rigaku, 2001)'
_computing_data_reduction     'CrystalClear (Rigaku, 2001)'
_computing_structure_solution
;
SIR2004 (Burla <i>et al.</i>, 2005)
;
_computing_structure_refinement     'SHELX97 (Sheldrick, 2008)'
_computing_molecular_graphics
;
ORTEPII (Johnson, 1976) and
PLATON (Spek, 2009)
;
_computing_publication_material
;
SHELXL97 (Sheldrick, 2008) and local programs
;
loop_
    _atom_site_label
    _atom_site_fract_x
    _atom_site_fract_y
    _atom_site_fract_z
    _atom_site_U_iso_or_equiv
    _atom_site_adp_type
    _atom_site_calc_flag
    _atom_site_refinement_flags
    _atom_site_occupancy
    _atom_site_disorder_assembly
    _atom_site_disorder_group
    O1 0.465961(19) 0.26139(14) 0.29970(13) 0.0659(3) Uani d . 1 . .
    O2 0.50183(2) 0.25189(14) 0.49623(15) 0.0673(3) Uani d . 1 . .
    C11 0.36381(3) 0.24813(16) 0.46896(16) 0.0459(3) Uani d . 1 . .
    C12 0.38092(3) 0.07334(19) 0.44073(17) 0.0537(3) Uani d . 1 . .
    C13 0.40981(3) 0.0723(2) 0.48829(18) 0.0580(4) Uani d . 1 . .
    C14 0.42282(3) 0.24426(18) 0.56461(17) 0.0519(4) Uani d . 1 . .
    C15 0.40583(3) 0.4174(2) 0.59492(18) 0.0571(4) Uani d . 1 . .
    C16 0.37693(3) 0.41946(19) 0.54734(17) 0.0549(4) Uani d . 1 . .
    C17 0.45452(3) 0.24152(19) 0.61233(19) 0.0606(4) Uani d . 1 . .
    C18 0.47426(3) 0.25310(17) 0.45355(19) 0.0513(4) Uani d . 1 . .
    C21 0.33265(3) 0.25021(16) 0.41626(16) 0.0462(3) Uani d . 1 . .
    C22 0.31270(2) 0.37583(18) 0.50399(17) 0.0543(4) Uani d . 1 . .
    C23 0.28391(3) 0.3774(2) 0.45408(18) 0.0591(4) Uani d . 1 . .
    C24 0.27427(3) 0.25357(19) 0.3176(2) 0.0594(4) Uani d . 1 . .
    C25 0.29358(3) 0.1274(2) 0.2301(2) 0.0628(4) Uani d . 1 . .
    C26 0.32239(3) 0.1263(2) 0.27863(18) 0.0566(4) Uani d . 1 . .
    H2 0.5133(4) 0.258(2) 0.386(3) 0.105(7) Uiso d . 1 . .
    H12 0.3726 -0.0465 0.3881 0.064 Uiso calc R 1 . .
    H13 0.4210 -0.0489 0.4683 0.070 Uiso calc R 1 . .
    H15 0.4141 0.5363 0.6491 0.069 Uiso calc R 1 . .
    H16 0.3658 0.5404 0.5686 0.066 Uiso calc R 1 . .
    H22 0.3190 0.4617 0.5996 0.065 Uiso calc R 1 . .
    H23 0.2707 0.4652 0.5149 0.071 Uiso calc R 1 . .
    H24 0.2545 0.2549 0.2839 0.071 Uiso calc R 1 . .
    H25 0.2871 0.0405 0.1357 0.075 Uiso calc R 1 . .
    H26 0.3355 0.0388 0.2164 0.068 Uiso calc R 1 . .
    H17A 0.4587 0.3598 0.6925 0.073 Uiso calc R 1 . .
    H17B 0.4588 0.1130 0.6794 0.073 Uiso calc R 1 . .
loop_
    _atom_site_aniso_label
    _atom_site_aniso_U_11
    _atom_site_aniso_U_22
    _atom_site_aniso_U_33
    _atom_site_aniso_U_12
    _atom_site_aniso_U_13
    _atom_site_aniso_U_23
    O1 0.0465(6) 0.0959(8) 0.0552(6) -0.0007(4) -0.0058(4) 0.0046(5)
    O2 0.0459(6) 0.0945(9) 0.0617(6) 0.0005(4) -0.0098(5) -0.0014(5)
    C11 0.0472(7) 0.0521(8) 0.0384(7) -0.0008(5) 0.0040(5) -0.0001(5)
    C12 0.0536(8) 0.0521(7) 0.0555(8) -0.0006(6) 0.0023(6) -0.0078(6)
    C13 0.0545(8) 0.0584(8) 0.0611(9) 0.0074(6) 0.0030(6) -0.0049(7)
    C14 0.0499(8) 0.0642(9) 0.0416(7) -0.0003(5) 0.0006(5) 0.0029(6)
    C15 0.0571(8) 0.0584(8) 0.0559(8) -0.0041(6) -0.0027(6) -0.0090(7)
    C16 0.0529(8) 0.0530(7) 0.0587(8) 0.0032(6) -0.0010(6) -0.0090(6)
    C17 0.0550(9) 0.0761(10) 0.0508(8) 0.0019(6) -0.0054(6) -0.0001(7)
    C18 0.0469(7) 0.0527(8) 0.0543(8) 0.0006(5) -0.0104(6) -0.0015(6)
    C21 0.0485(8) 0.0490(7) 0.0411(7) -0.0024(5) 0.0041(5) 0.0017(5)
    C22 0.0539(8) 0.0611(9) 0.0479(7) 0.0028(6) 0.0003(6) -0.0072(6)
    C23 0.0518(8) 0.0678(9) 0.0576(9) 0.0068(6) 0.0047(6) -0.0003(7)
    C24 0.0487(8) 0.0666(9) 0.0628(9) -0.0047(6) -0.0040(6) 0.0066(7)
    C25 0.0585(9) 0.0688(10) 0.0612(9) -0.0073(6) -0.0072(6) -0.0109(7)
    C26 0.0551(8) 0.0603(9) 0.0544(8) -0.0010(6) 0.0025(6) -0.0103(6)
_geom_special_details
;
All e.s.d.'s (except the e.s.d. in the dihedral angle between two l.s. planes)
are estimated using the full covariance matrix. The cell e.s.d.'s are taken
into account individually in the estimation of e.s.d.'s in distances, angles
and torsion angles; correlations between e.s.d.'s in cell parameters are only
used when they are defined by crystal symmetry. An approximate (isotropic)
treatment of cell e.s.d.'s is used for estimating e.s.d.'s involving l.s.
planes.
;
loop_
    _geom_bond_atom_site_label_1
    _geom_bond_atom_site_label_2
    _geom_bond_site_symmetry_1
    _geom_bond_site_symmetry_2
    _geom_bond_distance
    _geom_bond_publ_flag
    O1 C18 . . 1.2128(17) ?
    O2 C18 . . 1.3144(15) ?
    O2 H2 . . 0.98(2) ?
    C11 C16 . . 1.3921(16) ?
    C11 C12 . . 1.3957(16) ?
    C11 C21 . . 1.4937(18) ?
    C12 C13 . . 1.3822(16) ?
    C12 H12 . . 0.9500 ?
    C13 C14 . . 1.3870(17) ?
    C13 H13 . . 0.9500 ?
    C14 C15 . . 1.3865(16) ?
    C14 C17 . . 1.5088(18) ?
    C15 C16 . . 1.3830(16) ?
    C15 H15 . . 0.9500 ?
    C16 H16 . . 0.9500 ?
    C17 C18 . . 1.499(2) ?
    C17 H17A . . 0.9900 ?
    C17 H17B . . 0.9900 ?
    C21 C26 . . 1.3869(17) ?
    C21 C22 . . 1.3930(16) ?
    C22 C23 . . 1.3827(16) ?
    C22 H22 . . 0.9500 ?
    C23 C24 . . 1.3710(18) ?
    C23 H23 . . 0.9500 ?
    C24 C25 . . 1.3749(18) ?
    C24 H24 . . 0.9500 ?
    C25 C26 . . 1.3811(16) ?
    C25 H25 . . 0.9500 ?
    C26 H26 . . 0.9500 ?
loop_
    _geom_angle_atom_site_label_1
    _geom_angle_atom_site_label_2
    _geom_angle_atom_site_label_3
    _geom_angle_site_symmetry_1
    _geom_angle_site_symmetry_2
    _geom_angle_site_symmetry_3
    _geom_angle
    _geom_angle_publ_flag
    C18 O2 H2 . . . 108.7(11) ?
    C16 C11 C12 . . . 117.42(12) ?
    C16 C11 C21 . . . 121.62(10) ?
    C12 C11 C21 . . . 120.97(11) ?
    C13 C12 C11 . . . 120.89(12) ?
    C13 C12 H12 . . . 119.60 ?
    C11 C12 H12 . . . 119.60 ?
    C12 C13 C14 . . . 121.41(11) ?
    C12 C13 H13 . . . 119.30 ?
    C14 C13 H13 . . . 119.30 ?
    C15 C14 C13 . . . 117.92(12) ?
    C15 C14 C17 . . . 121.45(11) ?
    C13 C14 C17 . . . 120.63(11) ?
    C16 C15 C14 . . . 120.90(12) ?
    C16 C15 H15 . . . 119.50 ?
    C14 C15 H15 . . . 119.50 ?
    C15 C16 C11 . . . 121.46(11) ?
    C15 C16 H16 . . . 119.30 ?
    C11 C16 H16 . . . 119.30 ?
    C18 C17 C14 . . . 113.85(12) ?
    C18 C17 H17A . . . 108.80 ?
    C14 C17 H17A . . . 108.80 ?
    C18 C17 H17B . . . 108.80 ?
    C14 C17 H17B . . . 108.80 ?
    H17A C17 H17B . . . 107.70 ?
    O1 C18 O2 . . . 122.48(13) ?
    O1 C18 C17 . . . 124.01(12) ?
    O2 C18 C17 . . . 113.50(13) ?
    C26 C21 C22 . . . 117.31(12) ?
    C26 C21 C11 . . . 121.35(10) ?
    C22 C21 C11 . . . 121.34(11) ?
    C23 C22 C21 . . . 121.02(12) ?
    C23 C22 H22 . . . 119.50 ?
    C21 C22 H22 . . . 119.50 ?
    C24 C23 C22 . . . 120.62(12) ?
    C24 C23 H23 . . . 119.70 ?
    C22 C23 H23 . . . 119.70 ?
    C23 C24 C25 . . . 119.27(13) ?
    C23 C24 H24 . . . 120.40 ?
    C25 C24 H24 . . . 120.40 ?
    C24 C25 C26 . . . 120.31(13) ?
    C24 C25 H25 . . . 119.80 ?
    C26 C25 H25 . . . 119.80 ?
    C25 C26 C21 . . . 121.47(12) ?
    C25 C26 H26 . . . 119.30 ?
    C21 C26 H26 . . . 119.30 ?
loop_
    _geom_torsion_atom_site_label_1
    _geom_torsion_atom_site_label_2
    _geom_torsion_atom_site_label_3
    _geom_torsion_atom_site_label_4
    _geom_torsion_site_symmetry_1
    _geom_torsion_site_symmetry_2
    _geom_torsion_site_symmetry_3
    _geom_torsion_site_symmetry_4
    _geom_torsion
    _geom_torsion_publ_flag
    C16 C11 C12 C13 . . . . -0.35(19) ?
    C21 C11 C12 C13 . . . . 179.48(11) ?
    C11 C12 C13 C14 . . . . -0.3(2) ?
    C12 C13 C14 C15 . . . . 1.1(2) ?
    C12 C13 C14 C17 . . . . -178.81(12) ?
    C13 C14 C15 C16 . . . . -1.2(2) ?
    C17 C14 C15 C16 . . . . 178.71(12) ?
    C14 C15 C16 C11 . . . . 0.5(2) ?
    C12 C11 C16 C15 . . . . 0.25(19) ?
    C21 C11 C16 C15 . . . . -179.59(11) ?
    C15 C14 C17 C18 . . . . -106.63(14) ?
    C13 C14 C17 C18 . . . . 73.25(15) ?
    C14 C17 C18 O1 . . . . -0.88(18) ?
    C14 C17 C18 O2 . . . . 179.61(9) ?
    C16 C11 C21 C26 . . . . 152.94(12) ?
    C12 C11 C21 C26 . . . . -26.89(17) ?
    C16 C11 C21 C22 . . . . -27.41(17) ?
    C12 C11 C21 C22 . . . . 152.77(12) ?
    C26 C21 C22 C23 . . . . -0.55(17) ?
    C11 C21 C22 C23 . . . . 179.79(11) ?
    C21 C22 C23 C24 . . . . 0.58(19) ?
    C22 C23 C24 C25 . . . . -0.14(19) ?
    C23 C24 C25 C26 . . . . -0.3(2) ?
    C24 C25 C26 C21 . . . . 0.3(2) ?
    C22 C21 C26 C25 . . . . 0.09(18) ?
    C11 C21 C26 C25 . . . . 179.76(12) ?
loop_
    _geom_hbond_atom_site_label_D
    _geom_hbond_atom_site_label_H
    _geom_hbond_atom_site_label_A
    _geom_hbond_site_symmetry_D
    _geom_hbond_site_symmetry_A
    _geom_hbond_distance_DH
    _geom_hbond_distance_HA
    _geom_hbond_distance_DA
    _geom_hbond_angle_DHA
    _geom_hbond_publ_flag
    O2 H2 O1 . 3_655 0.98(2) 1.69(2) 2.6663(16) 178(2) y
