# Supplementary material for: 2-(Biphenyl-4-yl)acetic acid (felbinac)
Source: Acta Crystallogr Sect E Struct Rep Online. 2010 Sep 25;66(Pt 10):o2609. doi: 10.1107/S1600536810035828 (PMC2983253; doi:10.1107/S1600536810035828)
Supplement: Supplementary file 2 [file e-66-o2609-Isup2.hkl]

# 
# h,k,l, Fc-squared, Fo-squared, sigma(Fo-squared) and status flag 
# 
data_I
_shelx_title ' xl  in Pbcn' 
_shelx_refln_list_code          4 
_shelx_F_calc_maximum      173.98 
_exptl_crystal_F_000       896.00 
_reflns_d_resolution_high  0.8406 
 
loop_ 
 _symmetry_equiv_pos_as_xyz 
 'x, y, z' 
 '-x+1/2, -y+1/2, z+1/2' 
 '-x, y, -z+1/2' 
 'x+1/2, -y+1/2, -z' 
 '-x, -y, -z' 
 'x-1/2, y-1/2, -z-1/2' 
 'x, -y, z-1/2' 
 '-x-1/2, y-1/2, z' 
 
_cell_length_a    46.2483 
_cell_length_b     6.4648 
_cell_length_c     7.4698 
_cell_angle_alpha  90.000 
_cell_angle_beta   90.000 
_cell_angle_gamma  90.000 
 
_shelx_F_squared_multiplier     1.000 
 
loop_ 
 _refln_index_h 
 _refln_index_k 
 _refln_index_l 
 _refln_F_squared_calc 
 _refln_F_squared_meas 
 _refln_F_squared_sigma 
 _refln_observed_status 
   8   0   0        1.55        1.80      0.18 o 
  12   0   0     2935.35     2443.56     73.21 o 
  14   0   0      583.31      509.33      6.10 o 
  16   0   0     1918.21     1896.35     27.73 o 
  18   0   0       57.26       60.92      1.17 o 
  20   0   0     6939.73     7183.24    166.02 o 
  22   0   0     9338.27     9735.29    245.76 o 
  24   0   0    10863.87    12241.05    330.89 o 
  26   0   0      296.29      263.35      8.44 o 
  28   0   0      848.21      895.62     30.52 o 
  30   0   0      299.13      283.02     10.83 o 
  32   0   0     1894.50     2067.21     79.56 o 
  34   0   0      749.19      792.98     29.21 o 
  36   0   0      170.59      178.12      9.15 o 
  38   0   0        4.04        4.47      2.37 o 
  40   0   0      132.60      121.41      5.53 o 
  42   0   0      658.00      564.81     25.73 o 
  44   0   0      279.12      241.29     12.28 o 
  46   0   0      169.22      137.03      8.42 o 
   1   1   0       36.00       31.22      1.20 o 
   3   1   0       14.69       14.29      0.74 o 
   5   1   0      141.73      134.42      1.90 o 
   7   1   0        6.56        7.16      0.42 o 
   9   1   0      632.77      565.83      7.23 o 
  11   1   0      468.70      437.73      3.72 o 
  13   1   0        1.75        1.72      0.18 o 
  15   1   0        4.82        5.15      0.24 o 
  17   1   0        2.09        3.25      0.21 o 
  19   1   0      221.70      244.04      5.59 o 
  21   1   0      522.17      584.20     13.16 o 
  23   1   0        1.01        0.74      0.34 o 
  25   1   0      554.22      596.09     11.64 o 
  27   1   0      216.79      222.80      5.47 o 
  29   1   0      172.25      182.49      6.64 o 
  31   1   0      750.98      737.12     18.22 o 
  33   1   0        1.37        1.89      0.94 o 
  35   1   0      535.82      516.83     11.84 o 
  37   1   0      190.97      189.79     10.34 o 
  39   1   0       28.78       24.46      4.47 o 
  41   1   0       89.09       81.85      7.03 o 
  43   1   0        2.68       -0.73      1.92 o 
  45   1   0      128.56       89.19     56.49 o 
  47   1   0       31.88       18.81      5.70 o 
  49   1   0        0.06        0.82      1.64 o 
  51   1   0        0.03       -0.36      1.55 o 
  53   1   0        0.05        0.09      0.73 o 
   0   2   0    30267.41    33326.88   1288.30 o 
   2   2   0     9385.92     9234.06    170.11 o 
   4   2   0    22258.55    22641.17    462.41 o 
   6   2   0     9504.49     8810.41    288.79 o 
   8   2   0        6.81        4.91      0.51 o 
  10   2   0     4817.68     5295.67     88.11 o 
  12   2   0       39.37       42.08      0.72 o 
  14   2   0      301.90      292.58      6.03 o 
  16   2   0      758.98      726.05     20.40 o 
  18   2   0        0.30        0.50      0.35 o 
  20   2   0      355.18      357.60      5.03 o 
  22   2   0      828.49      848.55     13.95 o 
  24   2   0      400.31      441.07      6.72 o 
  26   2   0     1132.15     1140.59     19.54 o 
  28   2   0     2579.43     2682.62     51.31 o 
  30   2   0     2235.88     2293.89     63.63 o 
  32   2   0      164.33      146.14      6.00 o 
  34   2   0      182.24      167.54      8.56 o 
  36   2   0     1822.24     1734.27     92.31 o 
  38   2   0      468.88      444.94     20.41 o 
  40   2   0      182.86      177.04     10.80 o 
  42   2   0        0.41        1.19      2.19 o 
  44   2   0       56.29       52.04      5.93 o 
  46   2   0        0.66        1.09      2.01 o 
  48   2   0       30.43       23.39     17.52 o 
  50   2   0        0.66        1.33      1.07 o 
  52   2   0       28.29       41.71      3.74 o 
   1   3   0       51.87       47.86      1.06 o 
   3   3   0       54.04       51.84      1.17 o 
   5   3   0        0.81        1.12      0.40 o 
   7   3   0        4.01        4.41      0.62 o 
   9   3   0      191.04      192.25      3.97 o 
  11   3   0       55.57       52.35      1.14 o 
  13   3   0        4.40        5.33      1.00 o 
  15   3   0       34.73       37.15      3.76 o 
  17   3   0       23.72       22.62      1.75 o 
  19   3   0        8.86        8.63      1.39 o 
  21   3   0        1.07       -0.01      0.51 o 
  23   3   0        4.37        5.84      1.64 o 
  25   3   0        2.73        3.06      1.41 o 
  27   3   0      157.75      154.68      5.89 o 
  29   3   0      196.31      197.82      7.39 o 
  31   3   0      228.62      208.68      7.86 o 
  33   3   0       22.97       25.39      3.39 o 
  35   3   0       33.73       36.12      3.88 o 
  37   3   0      124.96      128.38      7.74 o 
  39   3   0      181.47      182.71     10.98 o 
  41   3   0       17.47       18.89      4.61 o 
  43   3   0        2.09        4.01      2.83 o 
  45   3   0       25.34       24.46      4.29 o 
  47   3   0        8.65        5.56      2.55 o 
  49   3   0        5.88        5.11      2.19 o 
   0   4   0     1979.62     1833.11    132.37 o 
   2   4   0     4273.40     4763.28     73.93 o 
   4   4   0      970.64      965.90     18.60 o 
   6   4   0      279.00      289.47      4.13 o 
   8   4   0     1127.15     1045.49     37.32 o 
  10   4   0     2227.76     2602.10     58.61 o 
  12   4   0      284.67      284.83     13.57 o 
  14   4   0      114.54      120.05      5.18 o 
  16   4   0      293.85      309.48     14.49 o 
  18   4   0        4.76        4.83      1.69 o 
  20   4   0      159.82      149.74      6.11 o 
  22   4   0       89.28       80.17      4.58 o 
  24   4   0       91.03       86.03      5.00 o 
  26   4   0      454.68      455.56     13.90 o 
  28   4   0       47.90       50.48      4.06 o 
  30   4   0     1189.05     1188.51     35.31 o 
  32   4   0      150.96      166.75      7.58 o 
  34   4   0      115.21      117.31      6.43 o 
  36   4   0     1007.20      974.40     30.16 o 
  38   4   0       28.94       19.56     10.36 o 
  40   4   0      118.89      116.98      6.07 o 
  42   4   0        6.70        5.75      2.92 o 
  44   4   0       30.60       38.24      4.47 o 
  46   4   0        2.57        1.28      1.73 o 
   1   5   0        0.00       -0.60      1.26 o 
   3   5   0       19.38       26.00      4.56 o 
   5   5   0       24.31       29.75      4.93 o 
   7   5   0       11.71       13.04      2.87 o 
   9   5   0       18.64       17.13      3.88 o 
  11   5   0        6.27        5.82      1.84 o 
  13   5   0        0.71        1.09      1.29 o 
  15   5   0       25.71       31.40      3.24 o 
  17   5   0        0.00        0.26      1.12 o 
  19   5   0        2.50        1.38      1.44 o 
  21   5   0       16.94       20.90      2.93 o 
  23   5   0        6.34        3.89      2.14 o 
  25   5   0       28.42       25.75      3.29 o 
  27   5   0        1.17        2.72      1.77 o 
  29   5   0       52.44       62.85      4.49 o 
  31   5   0       40.55       43.23      3.90 o 
  33   5   0        0.10       -0.07      1.12 o 
  35   5   0      179.38      189.81      7.80 o 
  37   5   0       35.29       37.12      3.35 o 
  39   5   0        6.28        5.34      1.74 o 
  41   5   0       35.34       44.73      4.29 o 
   4   6   0      131.10      143.98      8.41 o 
   6   6   0        3.88        2.74      2.10 o 
   8   6   0      155.05      150.71      8.78 o 
  10   6   0       10.56       10.31      3.01 o 
  12   6   0        3.01        2.92      2.28 o 
  14   6   0       11.29       12.13      3.38 o 
  16   6   0       38.01       35.11      3.09 o 
  18   6   0        6.43        6.23      2.02 o 
  20   6   0      195.94      178.46     12.54 o 
  22   6   0       77.80       74.08      4.30 o 
  24   6   0      197.60      175.72      6.76 o 
  26   6   0        1.85        3.04      1.51 o 
  28   6   0       41.43       39.19      3.20 o 
  30   6   0       31.70       34.23      2.89 o 
  32   6   0       29.59       29.82      2.58 o 
  34   6   0       14.61        9.53      2.65 o 
   9   7   0        0.19        2.83      2.01 o 
  11   7   0        0.00        1.73      1.82 o 
  13   7   0        1.45        4.83      2.28 o 
  15   7   0        2.75        4.38      2.28 o 
  17   7   0        0.00       -0.27      1.28 o 
  19   7   0        0.01        0.00      1.00 o 
  21   7   0        1.45       -0.09      1.09 o 
   1   1   1     3101.43     2876.94     44.53 o 
   3   1   1     3349.48     2983.22     25.44 o 
   4   1   1      427.53      397.54      3.50 o 
   5   1   1    17343.38    17435.24    214.12 o 
   6   1   1     3272.20     2943.21     29.08 o 
   7   1   1        6.55        8.12      0.34 o 
   8   1   1      401.30      370.07      3.10 o 
   9   1   1      857.35      684.18      7.06 o 
  10   1   1     1376.36     1262.27     10.17 o 
  11   1   1      947.37      961.24     11.66 o 
  12   1   1       72.17       60.09      0.63 o 
  13   1   1      109.53      109.80      0.92 o 
  14   1   1      223.38      215.95      2.03 o 
  15   1   1     3025.99     3125.23     28.76 o 
  16   1   1      109.43      114.83      2.39 o 
  17   1   1      205.91      184.38      2.38 o 
  18   1   1       27.43       29.18      0.47 o 
  19   1   1      563.99      513.29      5.39 o 
  20   1   1     2492.41     2706.31     25.50 o 
  21   1   1     1957.63     2079.29     20.28 o 
  22   1   1     4760.37     5406.07     61.79 o 
  23   1   1       84.99       87.35      1.13 o 
  24   1   1       31.33       37.50      0.70 o 
  25   1   1      179.10      194.54      2.03 o 
  26   1   1      137.48      126.47      2.25 o 
  27   1   1      109.50      102.28      1.61 o 
  28   1   1       18.24       19.03      1.34 o 
  29   1   1      846.10      828.15     11.89 o 
  30   1   1      299.47      305.03      4.71 o 
  31   1   1      373.71      372.26      6.66 o 
  32   1   1        0.83        1.69      0.87 o 
  33   1   1      184.87      191.04      4.91 o 
  34   1   1      200.29      194.60      5.14 o 
  35   1   1      595.23      612.21     14.63 o 
  36   1   1      323.85      300.55      7.23 o 
  37   1   1       10.03        6.22      1.89 o 
  38   1   1       18.97       16.28      4.08 o 
  39   1   1        4.22        2.68      1.18 o 
  40   1   1      268.91      243.86      6.39 o 
  41   1   1      164.26      144.57      4.88 o 
  42   1   1       11.51        5.86      1.67 o 
  43   1   1       87.21       98.16      3.82 o 
  44   1   1      147.19      126.81      4.46 o 
  45   1   1       12.88       18.14      1.93 o 
  46   1   1        1.39        0.87      0.78 o 
  47   1   1       92.48       91.55      3.93 o 
  48   1   1        6.69        4.19      1.31 o 
  49   1   1        1.69        0.78      1.16 o 
  50   1   1        3.33        2.25      1.35 o 
  51   1   1       23.85       26.21      2.34 o 
  52   1   1        1.18        3.00      1.30 o 
  53   1   1       20.27       20.13      2.42 o 
  54   1   1       18.09       25.18      2.46 o 
   0   2   1     4946.02     4822.83     71.00 o 
   1   2   1     3242.53     3286.37     30.46 o 
   2   2   1     1400.49     1419.88     17.11 o 
   3   2   1     1602.56     1592.88     13.68 o 
   4   2   1      793.01      777.07      5.71 o 
   5   2   1        1.05        1.22      0.21 o 
   6   2   1      278.59      263.10      2.06 o 
   7   2   1      393.07      408.99      3.20 o 
   8   2   1      582.70      562.85      4.40 o 
   9   2   1      496.72      497.14      4.97 o 
  10   2   1     1717.74     1762.43     25.21 o 
  11   2   1     1158.62     1155.57     12.25 o 
  12   2   1        0.54        0.54      0.28 o 
  13   2   1      363.05      377.83      3.94 o 
  14   2   1      249.45      274.13      2.88 o 
  15   2   1        1.32        1.12      0.25 o 
  16   2   1      127.94      131.10      1.45 o 
  17   2   1        1.76        2.87      0.33 o 
  18   2   1       13.91       15.95      0.56 o 
  19   2   1       11.44       10.43      0.48 o 
  20   2   1        2.63        2.94      0.36 o 
  21   2   1       63.50       60.46      1.20 o 
  22   2   1        0.77        0.32      0.31 o 
  23   2   1      101.46       91.83      1.59 o 
  24   2   1      171.40      167.86      2.60 o 
  25   2   1       12.75       12.42      0.86 o 
  26   2   1      336.44      328.89      5.35 o 
  27   2   1      114.08      116.10      2.49 o 
  28   2   1        0.01        0.48      0.48 o 
  29   2   1        8.16        7.39      1.35 o 
  30   2   1        3.51        2.80      0.80 o 
  31   2   1      189.44      186.22      4.08 o 
  32   2   1       20.01       22.78      1.49 o 
  33   2   1      528.57      501.31      8.94 o 
  34   2   1      378.82      366.97      9.04 o 
  35   2   1        9.28        7.44      2.34 o 
  36   2   1      271.59      277.78      7.08 o 
  37   2   1      119.16      129.98      6.64 o 
  38   2   1        4.91        4.62      2.14 o 
  39   2   1       20.05       22.86      3.63 o 
  40   2   1       38.71       36.50      3.82 o 
  41   2   1       14.18       12.79      2.66 o 
  42   2   1        6.39        6.89      2.27 o 
  43   2   1      124.46      113.21      6.09 o 
  44   2   1       59.39       60.65      4.48 o 
  45   2   1       12.67       13.85      2.61 o 
  46   2   1       24.06       23.55      2.91 o 
  47   2   1       27.63       27.73      2.96 o 
  48   2   1        0.71        0.43      0.72 o 
  49   2   1        4.16        3.64      1.07 o 
  50   2   1        3.58        1.83      0.97 o 
  51   2   1        0.08        0.12      0.56 o 
  52   2   1        0.16        0.60      0.61 o 
   1   3   1      524.03      488.24      4.43 o 
   2   3   1      183.11      158.66      2.53 o 
   3   3   1      524.83      472.45      3.74 o 
   4   3   1      262.36      246.11      3.32 o 
   5   3   1       22.29       19.26      0.48 o 
   6   3   1     1884.95     1902.19     28.25 o 
   7   3   1      395.47      419.37      6.47 o 
   8   3   1     6264.34     7191.06     96.62 o 
   9   3   1      169.04      169.98      2.98 o 
  10   3   1        1.91        3.73      0.66 o 
  11   3   1      597.74      625.08      7.84 o 
  12   3   1     2156.52     2549.89     35.01 o 
  13   3   1       11.58       17.52      0.94 o 
  14   3   1      377.72      392.64      4.82 o 
  15   3   1     1911.14     1986.40     24.96 o 
  16   3   1      144.40      170.55      2.96 o 
  17   3   1      150.03      141.66      2.58 o 
  18   3   1       25.25       24.01      1.21 o 
  19   3   1      407.04      410.28      5.73 o 
  20   3   1      154.79      164.98      2.99 o 
  21   3   1        0.57        0.21      0.46 o 
  22   3   1      315.77      354.65      7.06 o 
  23   3   1        3.84        3.85      0.90 o 
  24   3   1      390.88      405.82      8.38 o 
  25   3   1       33.88       35.76      2.26 o 
  26   3   1      339.22      336.50      7.57 o 
  27   3   1       17.10       20.74      1.92 o 
  28   3   1      630.65      637.05     13.06 o 
  29   3   1        5.44        7.51      1.73 o 
  30   3   1      682.14      662.51     13.94 o 
  31   3   1     1357.63     1378.38     28.52 o 
  32   3   1      612.65      596.67     13.13 o 
  33   3   1        0.01        0.26      0.95 o 
  34   3   1     2172.36     2160.39     50.22 o 
  35   3   1      104.96      102.27      4.56 o 
  36   3   1      486.01      474.50     12.27 o 
  37   3   1        2.92        2.76      1.34 o 
  38   3   1        0.58        0.80      0.97 o 
  39   3   1       94.38       98.16      7.94 o 
  40   3   1      144.07      141.16     14.08 o 
  41   3   1        0.25        1.70      1.74 o 
  42   3   1        1.99        1.92      1.67 o 
  43   3   1       20.57       20.05      2.93 o 
  44   3   1       21.83       23.44      3.08 o 
  45   3   1       33.42       44.63      3.70 o 
  46   3   1        5.30        2.25      1.54 o 
  47   3   1       13.30       14.99      2.38 o 
  48   3   1        2.08        2.57      1.50 o 
  49   3   1        0.00        0.58      0.62 o 
  50   3   1        2.34        1.03      0.63 o 
   0   4   1      374.70      362.43      7.83 o 
   1   4   1        3.98        2.93      0.46 o 
   2   4   1       33.40       39.71      0.98 o 
   3   4   1        7.10        6.70      0.52 o 
   4   4   1       44.12       42.18      0.93 o 
   5   4   1        3.83        3.85      0.46 o 
   6   4   1       27.75       29.30      0.93 o 
   7   4   1        2.75        2.77      0.45 o 
   8   4   1       26.26       26.41      0.91 o 
   9   4   1        1.34        1.00      0.40 o 
  10   4   1       13.88       10.03      1.46 o 
  11   4   1        3.75        4.05      0.78 o 
  12   4   1       13.87       12.69      1.11 o 
  13   4   1       39.92       42.00      1.79 o 
  14   4   1       78.90       81.84      2.83 o 
  15   4   1        4.25        5.11      1.13 o 
  16   4   1       11.83       12.24      1.45 o 
  17   4   1        4.85        6.73      1.24 o 
  18   4   1        0.51        1.02      0.89 o 
  19   4   1        4.64        7.16      1.32 o 
  20   4   1        3.86        3.33      1.12 o 
  21   4   1        0.10        0.08      0.69 o 
  22   4   1        1.58        1.93      1.06 o 
  23   4   1        5.94        4.81      1.43 o 
  24   4   1       11.31        9.71      1.65 o 
  25   4   1        9.41        9.67      1.65 o 
  26   4   1        5.14        7.66      1.59 o 
  27   4   1        6.35        7.61      1.63 o 
  28   4   1       17.50       14.62      1.98 o 
  29   4   1        1.35        1.61      1.17 o 
  30   4   1        1.35        0.76      1.04 o 
  31   4   1       16.37       16.29      2.24 o 
  32   4   1       23.25       23.75      2.47 o 
  33   4   1       48.18       56.43      3.34 o 
  34   4   1       10.88        8.74      1.93 o 
  35   4   1        2.52        2.73      1.35 o 
  36   4   1        6.21        8.32      1.76 o 
  37   4   1       85.50       99.44      4.29 o 
  38   4   1       23.90       24.63      2.29 o 
  39   4   1        3.94        3.58      1.59 o 
  40   4   1        3.70        3.08      1.42 o 
  41   4   1       15.64       17.05      2.89 o 
  42   4   1        6.08        3.85      1.87 o 
  43   4   1       18.43       17.98      2.58 o 
  44   4   1        0.01        0.18      0.97 o 
  45   4   1        2.04        1.28      1.46 o 
  46   4   1        8.45        7.85      1.74 o 
   1   5   1       16.73       13.09      3.73 o 
   2   5   1     1487.86     1524.33     33.69 o 
   3   5   1       38.68       38.23      2.14 o 
   4   5   1      434.55      424.24      8.53 o 
   5   5   1       18.43       21.02      2.91 o 
   6   5   1      110.34      114.27      4.20 o 
   7   5   1      110.00      116.34      4.36 o 
   8   5   1       57.58       59.89      3.20 o 
   9   5   1       13.65       14.64      1.97 o 
  10   5   1      130.98      123.91      4.91 o 
  11   5   1      164.24      165.24      5.86 o 
  12   5   1        1.20       50.87     17.93 o 
  13   5   1       10.51       10.75      1.95 o 
  14   5   1       91.37       90.31      5.12 o 
  15   5   1      205.35      206.66      5.60 o 
  16   5   1        1.73        4.33      1.29 o 
  17   5   1        0.49        1.13      1.05 o 
  18   5   1        2.17        0.96      0.98 o 
  19   5   1       45.75       50.28      2.80 o 
  20   5   1       68.69       71.70      3.28 o 
  21   5   1       25.39       24.84      2.41 o 
  22   5   1      340.58      328.19      8.14 o 
  23   5   1       16.72       16.48      2.07 o 
  24   5   1       11.08       17.60      2.06 o 
  25   5   1        0.14        0.26      0.85 o 
  26   5   1       94.68       81.49      3.64 o 
  27   5   1       13.08       14.56      1.94 o 
  28   5   1      118.02      131.22      4.70 o 
  29   5   1        2.71        3.65      1.40 o 
  30   5   1       30.10       33.10      2.58 o 
  31   5   1      214.37      205.08      5.84 o 
  32   5   1        0.27        0.69      0.95 o 
  33   5   1       12.21       13.42      1.90 o 
  34   5   1      129.08      132.74      4.44 o 
  35   5   1       72.81       80.35      3.34 o 
  36   5   1       16.83       16.05      2.28 o 
  37   5   1       13.77       10.92      2.04 o 
  38   5   1       17.38       25.09      3.08 o 
  39   5   1       44.78       53.62      2.79 o 
  40   5   1       34.93       45.09      2.47 o 
  41   5   1        0.21        1.16      1.22 o 
   0   6   1      118.52      111.77      8.59 o 
   1   6   1       96.61       98.03      8.04 o 
   2   6   1        9.08       10.86      3.56 o 
   3   6   1        0.23        1.28      2.28 o 
   4   6   1        3.89        4.83      2.92 o 
   5   6   1        0.06        0.09      1.55 o 
   6   6   1       18.53       21.18      2.91 o 
   7   6   1        0.08       -0.27      1.09 o 
   8   6   1       51.38       53.51      4.56 o 
   9   6   1       55.67       59.58      3.40 o 
  10   6   1        4.92        4.89      1.53 o 
  11   6   1       22.75       25.64      2.47 o 
  12   6   1        0.93        0.60      1.02 o 
  13   6   1       10.08        8.47      1.90 o 
  14   6   1       12.50       12.14      2.11 o 
  15   6   1        0.18        0.48      0.83 o 
  16   6   1        0.41       -0.32      0.91 o 
  17   6   1        0.87        0.53      1.14 o 
  18   6   1        4.27        3.76      1.47 o 
  19   6   1        2.17        2.32      1.35 o 
  20   6   1        2.16        1.72      1.25 o 
  21   6   1        2.36        3.41      1.43 o 
  22   6   1        2.21        0.54      1.03 o 
  23   6   1        4.45        5.73      1.59 o 
  24   6   1        7.05        5.83      1.46 o 
  25   6   1        1.43        0.13      0.60 o 
  26   6   1        5.84        4.48      1.13 o 
  27   6   1        2.30        2.47      1.07 o 
  28   6   1        9.11        9.43      1.84 o 
  29   6   1       15.44       12.40      2.13 o 
  30   6   1        1.16        0.50      0.67 o 
  31   6   1       29.64       34.61      1.94 o 
  32   6   1       12.65        8.92      1.40 o 
  33   6   1       15.90       12.99      1.60 o 
   5   7   1       88.28       76.38      6.03 o 
   6   7   1       18.85        9.31      2.92 o 
   7   7   1        0.01        0.55      1.55 o 
   8   7   1       16.44       11.13      3.10 o 
   9   7   1        0.66        0.64      1.64 o 
  10   7   1        6.98        4.65      2.46 o 
  11   7   1        2.42        2.87      1.64 o 
  12   7   1        0.07        0.87      1.05 o 
  13   7   1        0.00        0.23      0.77 o 
  14   7   1        6.37        5.00      1.92 o 
  15   7   1       15.85       19.69      2.03 o 
  16   7   1        4.85        3.03      1.26 o 
  17   7   1        0.69        0.36      1.19 o 
  18   7   1        8.84        4.01      1.82 o 
  19   7   1        2.15        1.09      1.37 o 
  20   7   1       17.49       19.34      2.74 o 
   1   0   2     1718.17     1664.48     19.74 o 
   2   0   2     6584.97     5923.98     86.31 o 
   3   0   2     5858.10     5532.38    125.89 o 
   4   0   2     8764.06     8447.47    148.04 o 
   5   0   2     1556.62     1522.18     26.65 o 
   6   0   2       15.41       14.65      0.92 o 
   7   0   2     1091.73     1057.79     11.25 o 
   8   0   2     9868.26     9298.17    180.15 o 
   9   0   2     5367.93     5046.47     77.26 o 
  10   0   2     8176.24     7584.88    150.01 o 
  11   0   2      511.07      505.34      6.77 o 
  12   0   2     2859.66     2989.57     59.36 o 
  13   0   2      247.61      230.24      3.33 o 
  14   0   2     5245.98     5307.27     88.79 o 
  15   0   2       97.51       81.84      1.46 o 
  16   0   2     4723.82     4846.12     80.63 o 
  17   0   2      424.46      397.34      5.22 o 
  18   0   2        7.59        7.54      0.59 o 
  19   0   2     2910.48     3194.30     50.26 o 
  20   0   2       34.10       36.06      1.27 o 
  21   0   2      791.17      716.74     17.93 o 
  22   0   2     1697.62     1847.39     32.02 o 
  23   0   2      468.68      476.64      7.70 o 
  24   0   2      723.22      789.66     15.67 o 
  25   0   2      849.70      847.93     14.03 o 
  26   0   2       97.81      111.58      3.52 o 
  27   0   2     1178.59     1240.79     21.78 o 
  28   0   2      397.64      404.23      8.26 o 
  29   0   2      336.57      354.90      7.91 o 
  30   0   2      142.61      131.73      3.82 o 
  31   0   2       39.75       42.02      3.12 o 
  32   0   2     1197.97     1186.68     47.32 o 
  33   0   2        9.51        9.67      3.10 o 
  34   0   2       25.92       13.97     11.18 o 
  35   0   2       36.42       28.11     20.81 o 
  36   0   2      683.24      635.53     18.02 o 
  37   0   2      951.39      967.35     27.39 o 
  38   0   2      284.02      309.46     10.19 o 
  39   0   2       96.89       77.77      5.26 o 
  40   0   2        0.49        0.00      0.97 o 
  41   0   2        4.18        5.48      5.34 o 
  42   0   2     2343.09     2215.93     68.06 o 
  43   0   2        0.42        0.79      1.58 o 
  44   0   2       55.70       57.96      4.42 o 
  45   0   2        6.44        5.09      2.06 o 
  46   0   2       95.49      102.14      5.55 o 
  47   0   2        3.87        2.25      1.64 o 
  48   0   2       36.81       40.54      3.86 o 
  49   0   2        3.69        4.55      2.78 o 
  50   0   2       28.83       31.33      2.81 o 
  51   0   2        7.32        9.09      3.24 o 
  52   0   2       29.96       16.15      5.89 o 
  53   0   2        4.54        1.64      1.28 o 
   1   1   2      114.78      114.28      1.43 o 
   2   1   2     4796.32     4466.84     42.38 o 
   3   1   2     5887.82     5567.90     59.47 o 
   4   1   2      781.16      742.53      5.01 o 
   5   1   2     8799.69     8516.44     91.21 o 
   6   1   2     4465.54     4275.18     43.33 o 
   7   1   2      366.85      366.28      2.83 o 
   8   1   2      280.69      251.28      2.20 o 
   9   1   2        1.93        2.68      0.23 o 
  10   1   2       13.25       16.64      0.47 o 
  11   1   2       13.88       12.46      0.30 o 
  12   1   2     1185.50     1162.76      9.69 o 
  13   1   2      702.83      675.98      7.08 o 
  14   1   2       16.40       14.20      0.37 o 
  15   1   2      354.47      338.65      2.66 o 
  16   1   2      185.24      194.68      2.43 o 
  17   1   2      278.24      287.04      2.48 o 
  18   1   2      551.31      591.61      5.04 o 
  19   1   2        0.22        0.73      0.24 o 
  20   1   2      313.16      332.59      3.29 o 
  21   1   2      103.30      105.69      1.43 o 
  22   1   2       16.56       17.66      0.70 o 
  23   1   2       86.63       94.75      2.84 o 
  24   1   2       48.61       50.40      0.97 o 
  25   1   2      327.79      329.25      3.52 o 
  26   1   2      217.90      205.70      2.62 o 
  27   1   2       19.83       20.41      0.97 o 
  28   1   2        0.20        0.81      0.68 o 
  29   1   2       86.51       91.50      2.94 o 
  30   1   2      265.74      270.40      6.08 o 
  31   1   2       16.37       14.80      1.50 o 
  32   1   2       48.79       49.29      2.38 o 
  33   1   2       42.59       39.19      2.28 o 
  34   1   2       94.80       95.21      3.47 o 
  35   1   2      257.40      266.05      6.79 o 
  36   1   2      165.48      166.92      5.19 o 
  37   1   2        3.01        1.81      1.12 o 
  38   1   2       82.62       83.51      3.62 o 
  39   1   2      116.74      120.19      4.35 o 
  40   1   2       49.86       50.22      3.05 o 
  41   1   2        0.02       -0.39      1.32 o 
  42   1   2        0.12        0.98      0.94 o 
  43   1   2        1.24        1.43      0.97 o 
  44   1   2       26.70       25.00      3.45 o 
  45   1   2       29.70       26.26      5.33 o 
  46   1   2        9.87        5.66      2.90 o 
  47   1   2        4.28        2.75      1.61 o 
  48   1   2       15.81        9.98      3.30 o 
  49   1   2       13.31        5.69      2.19 o 
  50   1   2        1.69        1.16      0.90 o 
  51   1   2        0.02        0.22      0.61 o 
  52   1   2        0.80       -0.24      0.80 o 
  53   1   2        1.11        1.03      0.83 o 
   0   2   2      217.52      205.68      4.32 o 
   1   2   2     1940.79     1971.70     16.47 o 
   2   2   2     1753.85     1686.81     15.09 o 
   3   2   2      545.39      506.68      4.17 o 
   4   2   2      294.67      247.67      2.30 o 
   5   2   2      312.26      326.65      2.76 o 
   6   2   2     5829.01     6051.22     74.59 o 
   7   2   2      249.53      228.19      3.24 o 
   8   2   2      169.24      165.05      1.79 o 
   9   2   2      997.82     1177.98     11.31 o 
  10   2   2       55.30       45.81      2.20 o 
  11   2   2      216.38      197.88      2.58 o 
  12   2   2     3101.78     3260.29     59.68 o 
  13   2   2     1062.59     1115.37     12.05 o 
  14   2   2     3353.98     3875.92     49.03 o 
  15   2   2      526.93      553.92      5.69 o 
  16   2   2     1585.85     1641.64     17.58 o 
  17   2   2      453.07      497.84      5.51 o 
  18   2   2       44.12       38.36      1.12 o 
  19   2   2       41.73       44.06      0.99 o 
  20   2   2      375.78      357.86      3.85 o 
  21   2   2      551.78      569.55      5.85 o 
  22   2   2       17.46       21.05      1.23 o 
  23   2   2        0.01        1.82      0.73 o 
  24   2   2      124.85      140.07      2.77 o 
  25   2   2       58.02       62.86      1.70 o 
  26   2   2       44.47       46.19      1.81 o 
  27   2   2      808.39      823.69     12.70 o 
  28   2   2      399.35      377.10      6.56 o 
  29   2   2     1300.06     1283.72     20.16 o 
  30   2   2      339.59      325.96      6.31 o 
  31   2   2        1.31        1.33      0.88 o 
  32   2   2      338.71      329.70      7.61 o 
  33   2   2       36.25       36.92      2.48 o 
  34   2   2       68.01       67.69      3.24 o 
  35   2   2        0.47        0.39      0.83 o 
  36   2   2      580.83      589.43     12.72 o 
  37   2   2      424.60      436.13     10.45 o 
  38   2   2      901.45      900.16     21.62 o 
  39   2   2       10.90       12.14      2.18 o 
  40   2   2       82.37       84.05      4.21 o 
  41   2   2        2.99        4.69      1.58 o 
  42   2   2      238.18      234.26      7.16 o 
  43   2   2        0.97        1.67      1.53 o 
  44   2   2       95.32       91.97      5.15 o 
  45   2   2        4.93        8.82      2.19 o 
  46   2   2      124.49      122.96      6.63 o 
  47   2   2       18.63       11.06      3.82 o 
  48   2   2       21.18       15.48      2.52 o 
  49   2   2        2.09        3.15      1.93 o 
  50   2   2       37.27       32.99      7.61 o 
  51   2   2       17.18       25.69      2.35 o 
   1   3   2      152.43      163.43      2.85 o 
   2   3   2      101.87       98.08      1.47 o 
   3   3   2     1122.50     1118.96     17.05 o 
   4   3   2       15.54       14.06      0.59 o 
   5   3   2      865.66      903.07      8.28 o 
   6   3   2       71.61       72.08      1.18 o 
   7   3   2      469.85      486.22      8.60 o 
   8   3   2       49.89       44.11      1.28 o 
   9   3   2       42.92       40.06      1.12 o 
  10   3   2      161.05      143.28      2.24 o 
  11   3   2      366.97      378.61      4.69 o 
  12   3   2       14.55       21.96      0.99 o 
  13   3   2      118.03      131.91      2.23 o 
  14   3   2        3.21        3.60      0.63 o 
  15   3   2       77.24       79.83      1.81 o 
  16   3   2        7.78       11.19      0.87 o 
  17   3   2        0.77        0.55      0.38 o 
  18   3   2       31.03       30.50      1.29 o 
  19   3   2        1.71        1.62      0.72 o 
  20   3   2        0.28        0.51      0.61 o 
  21   3   2        7.90        6.77      1.06 o 
  22   3   2       39.70       42.99      2.07 o 
  23   3   2       72.88       72.54      2.68 o 
  24   3   2        0.84        0.65      0.72 o 
  25   3   2      103.16       99.34      3.19 o 
  26   3   2        0.21        0.02      0.59 o 
  27   3   2        4.52        4.55      1.30 o 
  28   3   2        1.99        3.22      1.17 o 
  29   3   2        0.75        1.52      1.03 o 
  30   3   2        0.10        0.38      0.79 o 
  31   3   2       76.99       79.99      3.18 o 
  32   3   2        0.01        0.56      0.96 o 
  33   3   2      120.74      118.58      4.58 o 
  34   3   2        0.54        0.96      1.14 o 
  35   3   2       19.42       16.39      2.42 o 
  36   3   2        0.56        0.06      0.68 o 
  37   3   2        0.37        1.10      1.22 o 
  38   3   2        0.35        0.44      1.32 o 
  39   3   2        0.64        0.54      1.39 o 
  40   3   2        0.72        1.25      1.57 o 
  41   3   2        1.21        1.23      1.48 o 
  42   3   2        0.46       -0.26      1.16 o 
  43   3   2       13.63       14.35      2.49 o 
  44   3   2        1.29        0.76      1.35 o 
  45   3   2        0.56        0.14      0.96 o 
  46   3   2        0.16        0.19      0.96 o 
  47   3   2        0.28        0.27      0.59 o 
  48   3   2        0.15        1.15      0.72 o 
  49   3   2        0.05        0.99      0.74 o 
   0   4   2      535.66      454.07     38.71 o 
   1   4   2      146.29      167.99      3.07 o 
   2   4   2      424.30      396.46      9.25 o 
   3   4   2        9.80        9.71      1.50 o 
   4   4   2        3.66        2.54      0.79 o 
   5   4   2       78.47       91.66      2.66 o 
   6   4   2      940.54     1040.54     17.13 o 
   7   4   2       19.18       20.34      1.88 o 
   8   4   2       38.34       33.53      2.29 o 
   9   4   2      384.16      394.99      9.15 o 
  10   4   2        4.22        2.66      1.12 o 
  11   4   2       78.10       74.30      3.14 o 
  12   4   2      553.22      577.40     14.40 o 
  13   4   2      187.68      198.00      4.67 o 
  14   4   2      364.63      359.79      8.78 o 
  15   4   2       47.95       56.41      2.44 o 
  16   4   2      235.54      224.19      5.34 o 
  17   4   2       34.41       43.05      2.43 o 
  18   4   2        0.56        1.10      0.86 o 
  19   4   2        0.01        0.30      0.75 o 
  20   4   2       28.41       32.58      2.41 o 
  21   4   2       34.01       34.91      2.43 o 
  22   4   2        3.76        8.60      1.67 o 
  23   4   2        7.17       10.29      1.86 o 
  24   4   2      259.86      216.14      6.12 o 
  25   4   2       17.32       22.17      2.54 o 
  26   4   2      186.96      203.81      6.35 o 
  27   4   2       85.72       80.30      4.00 o 
  28   4   2      131.02      140.79      5.27 o 
  29   4   2      702.61      708.67     16.13 o 
  30   4   2      303.92      298.47      8.28 o 
  31   4   2        5.26        4.61      1.63 o 
  32   4   2      517.07      510.64     11.82 o 
  33   4   2        2.93        2.55      1.34 o 
  34   4   2      100.07      101.26      4.60 o 
  35   4   2        0.45        0.76      1.13 o 
  36   4   2       33.17       35.17      2.87 o 
  37   4   2      147.88      155.83      5.45 o 
  38   4   2      193.70      198.85      6.34 o 
  39   4   2        0.14        1.00      1.02 o 
  40   4   2      132.51      140.54      4.96 o 
  41   4   2        0.16        0.03      0.72 o 
  42   4   2        5.60        3.91      1.21 o 
  43   4   2        1.60        1.32      1.23 o 
  44   4   2      137.87      147.52      5.37 o 
  45   4   2       17.74       26.14      2.35 o 
   1   5   2       47.49       51.85      4.20 o 
   2   5   2      243.70      232.42      9.00 o 
   3   5   2      206.28      213.56      9.17 o 
   4   5   2       78.75       78.66      4.12 o 
   5   5   2      248.25      255.83      7.81 o 
   6   5   2       60.07       62.79      3.72 o 
   7   5   2       51.33       58.97      3.95 o 
   8   5   2        5.13        2.92      1.22 o 
   9   5   2        0.27        0.29      0.87 o 
  10   5   2        4.30        2.36      1.22 o 
  11   5   2        0.21        0.37      1.03 o 
  12   5   2       65.47       70.46      4.04 o 
  13   5   2       87.63       81.70      4.27 o 
  14   5   2        0.01       -0.59      1.13 o 
  15   5   2       21.18       20.79      2.57 o 
  16   5   2       40.38       45.64      3.47 o 
  17   5   2        1.59        1.79      1.49 o 
  18   5   2        8.66        9.63      2.19 o 
  19   5   2        9.08        9.63      2.22 o 
  20   5   2       26.82       26.29      3.15 o 
  21   5   2        7.32        7.03      2.19 o 
  22   5   2       12.17        6.69      1.62 o 
  23   5   2       18.09       17.71      4.37 o 
  24   5   2        0.72        0.56      0.97 o 
  25   5   2       11.85       12.54      1.89 o 
  26   5   2       24.23       19.50      2.35 o 
  27   5   2        8.69       10.90      1.77 o 
  28   5   2        0.38        0.89      1.03 o 
  29   5   2       11.62       12.61      1.84 o 
  30   5   2       26.55       30.22      2.35 o 
  31   5   2        1.47        1.31      1.23 o 
  32   5   2        4.79        3.40      1.35 o 
  33   5   2       11.35       10.28      2.42 o 
  34   5   2       12.65       10.70      1.81 o 
  35   5   2       45.96       49.31      3.01 o 
  36   5   2       36.05       36.62      2.42 o 
  37   5   2        0.13        0.21      0.70 o 
  38   5   2       24.16       24.91      1.97 o 
  39   5   2       15.05        9.69      2.01 o 
   0   6   2      820.42      785.77     62.37 o 
   1   6   2       49.39       51.31      3.40 o 
   2   6   2      105.00       94.55      4.94 o 
   3   6   2       75.40       72.61      3.81 o 
   4   6   2      241.03      239.15      9.66 o 
   5   6   2       39.54       37.92      3.74 o 
   6   6   2        6.64        8.18      2.29 o 
   7   6   2       53.91       53.36      4.19 o 
   8   6   2       97.65      105.45      6.25 o 
   9   6   2       84.22       82.43      4.48 o 
  10   6   2       52.81       61.11      3.88 o 
  11   6   2        8.28        7.66      2.00 o 
  12   6   2       10.93       11.70      2.17 o 
  13   6   2        5.73        5.76      1.77 o 
  14   6   2       10.42       13.07      2.44 o 
  15   6   2        1.72        0.83      1.21 o 
  16   6   2       30.15       34.56      2.94 o 
  17   6   2        5.48        5.99      1.72 o 
  18   6   2       21.78       20.87      2.65 o 
  19   6   2       80.99       71.63      3.85 o 
  20   6   2       28.95       29.40      2.59 o 
  21   6   2        5.14        4.30      1.51 o 
  22   6   2        3.57        2.54      1.40 o 
  23   6   2       15.79       13.88      2.44 o 
  24   6   2      120.68      107.66      5.07 o 
  25   6   2       13.41       11.91      2.36 o 
  26   6   2       19.25       18.09      2.48 o 
  27   6   2       28.94       29.29      2.81 o 
  28   6   2       13.48       10.31      1.93 o 
  29   6   2       25.36       31.38      2.96 o 
  30   6   2        0.08        0.42      0.93 o 
  31   6   2        0.39        0.83      1.09 o 
  32   6   2        5.97        5.89      1.42 o 
   3   7   2       35.03       32.40      3.10 o 
   4   7   2        0.38        0.46      1.09 o 
   5   7   2       13.92        8.85      2.19 o 
   6   7   2       38.53       42.45      3.74 o 
   7   7   2       37.29       37.52      3.56 o 
   8   7   2       34.19       38.43      3.65 o 
   9   7   2        0.08       -0.46      1.19 o 
  10   7   2       12.97        6.59      4.24 o 
  11   7   2       16.74       15.00      8.12 o 
  12   7   2        5.04        2.38      1.64 o 
  13   7   2        1.97        0.92      0.78 o 
  14   7   2        1.86        0.61      0.67 o 
  15   7   2        0.47        0.20      0.59 o 
  16   7   2        0.07        0.01      0.44 o 
  17   7   2        2.04        0.83      0.68 o 
  18   7   2        0.25       -0.20      0.52 o 
  19   7   2        1.59        1.00      1.28 o 
   1   1   3      922.18      968.08     11.02 o 
   2   1   3     1059.80     1067.83      8.68 o 
   3   1   3      394.34      485.71      5.07 o 
   4   1   3      837.58      864.83      7.43 o 
   5   1   3      163.64      152.03      2.05 o 
   6   1   3     2451.18     2589.69     34.16 o 
   7   1   3     4568.46     5040.56     80.49 o 
   8   1   3      794.65      751.67      6.24 o 
   9   1   3      257.88      247.36      2.23 o 
  10   1   3      225.99      256.84      2.30 o 
  11   1   3        2.14        1.89      0.33 o 
  12   1   3       70.24       62.32      0.84 o 
  13   1   3      464.23      482.29      4.70 o 
  14   1   3      474.74      482.91      4.65 o 
  15   1   3        2.09        1.80      0.36 o 
  16   1   3     3172.25     3423.56     38.68 o 
  17   1   3      128.11      131.53      1.89 o 
  18   1   3      342.29      351.20      3.88 o 
  19   1   3      137.39      158.32      2.39 o 
  20   1   3        7.07        5.98      0.52 o 
  21   1   3      489.32      504.72      5.30 o 
  22   1   3        3.06        5.00      0.56 o 
  23   1   3      183.48      166.68      2.52 o 
  24   1   3        2.37        1.93      0.54 o 
  25   1   3      562.75      533.71      8.10 o 
  26   1   3        0.71        2.70      0.84 o 
  27   1   3      550.53      503.87      8.67 o 
  28   1   3      287.10      266.64      5.32 o 
  29   1   3        6.28        3.72      1.03 o 
  30   1   3      135.81      126.25      3.57 o 
  31   1   3      103.84      105.52      3.72 o 
  32   1   3      464.15      446.46      9.59 o 
  33   1   3       21.61       19.89      7.46 o 
  34   1   3       36.94       31.89      3.27 o 
  35   1   3      138.17      139.42      5.88 o 
  36   1   3      616.74      631.98     16.50 o 
  37   1   3      407.20      396.13     11.46 o 
  38   1   3       28.17       33.39      3.24 o 
  39   1   3      306.00      301.66      7.72 o 
  40   1   3       33.33       25.41      5.37 o 
  41   1   3       41.91       50.87      3.24 o 
  42   1   3       85.55       91.34      4.04 o 
  43   1   3       74.65       71.48      3.54 o 
  44   1   3       53.71       51.06      3.02 o 
  45   1   3        3.73        1.19      1.06 o 
  46   1   3        3.04        2.79      1.77 o 
  47   1   3       75.57       69.89      3.54 o 
  48   1   3       10.50        6.04      1.54 o 
  49   1   3        4.33        4.56      1.59 o 
  50   1   3        5.21        3.23      1.17 o 
  51   1   3        0.01        1.70      1.45 o 
   0   2   3       21.73       20.46      1.33 o 
   1   2   3      417.20      401.22      7.44 o 
   2   2   3     1489.57     1533.62     19.15 o 
   3   2   3      749.70      781.61      9.46 o 
   4   2   3     2061.08     2154.43     28.01 o 
   5   2   3      230.18      201.14      2.96 o 
   6   2   3      750.47      783.76      9.35 o 
   7   2   3      821.69      803.48      8.96 o 
   8   2   3     1808.31     1853.62     37.99 o 
   9   2   3       32.99       40.31      1.37 o 
  10   2   3        1.34        1.43      0.32 o 
  11   2   3       11.92       16.04      0.63 o 
  12   2   3       17.44       18.93      0.76 o 
  13   2   3       39.42       46.63      1.11 o 
  14   2   3      511.57      534.66      5.79 o 
  15   2   3      528.47      544.49      5.96 o 
  16   2   3      112.95      105.60      1.82 o 
  17   2   3      145.00      162.98      2.39 o 
  18   2   3       47.05       40.28      1.20 o 
  19   2   3      368.14      365.29      4.85 o 
  20   2   3        0.55        0.59      0.43 o 
  21   2   3      107.15      114.31      2.29 o 
  22   2   3        9.52        7.39      0.80 o 
  23   2   3       93.20       90.80      2.33 o 
  24   2   3        1.85        2.08      0.79 o 
  25   2   3       91.86       89.43      2.61 o 
  26   2   3      225.77      215.28      4.71 o 
  27   2   3       21.53       24.70      3.72 o 
  28   2   3      714.61      680.80     17.06 o 
  29   2   3      229.08      206.78     10.22 o 
  30   2   3        7.51        6.16      1.76 o 
  31   2   3       86.71       79.49      3.45 o 
  32   2   3      292.68      287.58      7.50 o 
  33   2   3       83.91       82.44      3.62 o 
  34   2   3        5.14        4.13      1.41 o 
  35   2   3       48.49       54.29      3.44 o 
  36   2   3        1.00        0.62      1.14 o 
  37   2   3       84.99       89.58      4.80 o 
  38   2   3      173.31      156.53      5.95 o 
  39   2   3       13.55       14.65      2.15 o 
  40   2   3        0.38       -0.30      0.95 o 
  41   2   3        0.19        0.09      0.81 o 
  42   2   3       88.50       88.64      5.48 o 
  43   2   3       44.93       51.72      2.92 o 
  44   2   3        0.96        0.76      0.91 o 
  45   2   3       25.86       28.38      5.59 o 
  46   2   3       40.13       48.66      3.84 o 
  47   2   3        4.23        5.57      2.46 o 
  48   2   3        0.40        3.39      2.96 o 
  49   2   3        1.08        2.48      2.19 o 
   1   3   3       14.74       16.57      1.07 o 
   2   3   3      563.61      584.81      7.30 o 
   3   3   3     1325.87     1353.40     19.61 o 
   4   3   3        2.02        1.09      0.63 o 
   5   3   3      164.04      152.46      2.94 o 
   6   3   3      757.21      715.83      9.15 o 
   7   3   3     1100.07     1225.62     15.71 o 
   8   3   3      630.80      694.90      9.05 o 
   9   3   3        6.64        5.81      0.86 o 
  10   3   3      523.92      528.87      7.61 o 
  11   3   3      948.72      920.21     13.63 o 
  12   3   3       58.91       62.48      2.47 o 
  13   3   3        4.41        2.84      1.01 o 
  14   3   3        2.90        1.24      0.70 o 
  15   3   3       20.18       25.13      2.91 o 
  16   3   3      422.13      464.21      9.08 o 
  17   3   3        1.56        0.71      0.72 o 
  18   3   3       67.04       75.58      2.86 o 
  19   3   3        3.84        3.39      0.91 o 
  20   3   3        3.13        2.16      0.83 o 
  21   3   3        1.70        0.36      0.78 o 
  22   3   3       79.77       72.84      3.16 o 
  23   3   3        0.66        1.46      1.21 o 
  24   3   3        0.06       -0.45      0.96 o 
  25   3   3      411.31      427.81     11.27 o 
  26   3   3      121.17      139.53      5.30 o 
  27   3   3     1402.40     1388.86     32.51 o 
  28   3   3      678.74      654.60     16.97 o 
  29   3   3      158.78      140.68      8.80 o 
  30   3   3      189.01      177.94      6.59 o 
  31   3   3       97.66       97.92      4.74 o 
  32   3   3        4.09        7.29      2.02 o 
  33   3   3       11.60        9.96      2.03 o 
  34   3   3      303.23      279.73     20.91 o 
  35   3   3       62.12       59.50      4.61 o 
  36   3   3      239.07      247.56      9.45 o 
  37   3   3        7.06        9.51      2.41 o 
  38   3   3       15.55       19.99      2.89 o 
  39   3   3       10.82       11.85      2.45 o 
  40   3   3       20.22       18.77      2.77 o 
  41   3   3        0.87        1.44      1.38 o 
  42   3   3        0.09        0.18      0.96 o 
  43   3   3       51.70       54.71      3.52 o 
  44   3   3        9.20       11.84      2.36 o 
  45   3   3        6.00        6.86      1.14 o 
  46   3   3       15.65       18.51      1.59 o 
  47   3   3        6.12        8.61      3.42 o 
   0   4   3      613.35      619.19     25.17 o 
   1   4   3        0.52        1.19      1.35 o 
   2   4   3       25.90       23.97      2.80 o 
   3   4   3       62.42       69.23      4.16 o 
   4   4   3      335.26      340.08     10.70 o 
   5   4   3        0.13        0.32      0.86 o 
   6   4   3      139.40      150.99      4.93 o 
   7   4   3       57.51       58.42      3.23 o 
   8   4   3      117.63      127.47      4.81 o 
   9   4   3       90.19       81.09      3.94 o 
  10   4   3      138.71      146.39      5.33 o 
  11   4   3        2.65        4.94      1.65 o 
  12   4   3       22.86       19.77      2.35 o 
  13   4   3       75.49       75.26      4.00 o 
  14   4   3       60.14       61.20      3.67 o 
  15   4   3       20.63       20.10      2.48 o 
  16   4   3        7.75        4.92      1.95 o 
  17   4   3       16.61       15.79      4.32 o 
  18   4   3       21.18       29.15      2.57 o 
  19   4   3       40.60       40.82      3.37 o 
  20   4   3       20.92       18.98      2.16 o 
  21   4   3        3.78        3.20      1.46 o 
  22   4   3        3.84        2.86      1.35 o 
  23   4   3       33.16       30.54      2.77 o 
  24   4   3       48.05       42.78      3.03 o 
  25   4   3       29.40       34.64      2.98 o 
  26   4   3        0.00       -0.29      0.99 o 
  27   4   3        2.49        2.09      1.73 o 
  28   4   3       75.33       81.82      4.43 o 
  29   4   3        7.76       10.98      2.21 o 
  30   4   3       31.48       38.69      3.45 o 
  31   4   3       25.11       28.13      2.84 o 
  32   4   3       48.80       56.28      3.51 o 
  33   4   3        3.44        7.43      1.90 o 
  34   4   3       35.59       33.69      2.74 o 
  35   4   3        0.32        0.18      0.85 o 
  36   4   3       40.54       40.38      2.67 o 
  37   4   3       15.45       12.11      3.33 o 
  38   4   3       50.29       50.98      2.71 o 
  39   4   3        2.90        2.74      1.11 o 
  40   4   3       16.52       14.46      3.83 o 
  41   4   3       30.37       40.76      3.20 o 
  42   4   3       47.70       52.56      3.00 o 
  43   4   3        2.88        2.59      0.82 o 
   1   5   3        0.09       -0.06      1.47 o 
   2   5   3      112.59      110.67      6.91 o 
   3   5   3      272.88      291.54     11.91 o 
   4   5   3       95.69       98.71      6.39 o 
   5   5   3      156.83      164.74      8.24 o 
   6   5   3      596.01      627.00     20.58 o 
   7   5   3      347.95      353.21     15.55 o 
   8   5   3       10.12        9.18      2.76 o 
   9   5   3       11.49       12.85      2.93 o 
  10   5   3        1.88        1.48      1.17 o 
  11   5   3       51.03       53.59      4.58 o 
  12   5   3        8.78       10.21      2.32 o 
  13   5   3       20.75       16.45      2.65 o 
  14   5   3        0.39        1.58      1.90 o 
  15   5   3        0.01       -0.08      1.12 o 
  16   5   3       80.28       71.43      5.19 o 
  17   5   3       30.46       28.59      3.71 o 
  18   5   3       47.06       49.59      4.52 o 
  19   5   3        1.49        2.38      1.95 o 
  20   5   3        9.85        8.85      2.95 o 
  21   5   3       82.50       81.41      5.94 o 
  22   5   3       24.75       23.38      3.51 o 
  23   5   3       12.38       16.08      3.38 o 
  24   5   3        0.22        0.50      1.51 o 
  25   5   3       39.09       43.95      4.64 o 
  26   5   3       23.68       16.66      3.19 o 
  27   5   3      156.86      163.21      7.60 o 
  28   5   3      110.85      122.26      6.46 o 
  29   5   3       48.53       45.62      4.25 o 
  30   5   3        5.99        7.07      2.01 o 
  31   5   3        4.43        6.20      1.78 o 
  32   5   3       58.64       72.32      4.65 o 
  33   5   3        2.87        2.21      1.04 o 
  34   5   3       12.83       10.08      2.38 o 
  35   5   3       80.83       84.51      2.86 o 
  36   5   3        0.01        0.35      0.65 o 
  37   5   3        4.92        5.56      2.83 o 
   0   6   3       79.77       72.90     26.17 o 
   1   6   3       76.59       79.82      3.68 o 
   2   6   3       66.35       61.99      3.26 o 
   3   6   3        1.97        1.50      1.29 o 
   4   6   3        0.93        1.33      1.25 o 
   5   6   3        2.33        2.19      1.27 o 
   6   6   3        6.33        6.22      1.56 o 
   7   6   3       15.67       12.68      2.70 o 
   8   6   3        7.73        6.29      2.19 o 
   9   6   3       20.82       20.36      3.74 o 
  10   6   3       32.65       32.17      3.92 o 
  11   6   3        4.85        4.02      1.90 o 
  12   6   3       17.59       20.21      3.00 o 
  13   6   3        9.91       13.22      2.64 o 
  14   6   3        0.00        1.12      1.64 o 
  15   6   3        6.69        4.41      2.02 o 
  16   6   3        1.94        2.11      1.85 o 
  17   6   3        1.50        0.84      1.45 o 
  18   6   3       10.34       10.19      2.49 o 
  19   6   3        1.24        0.74      1.25 o 
  20   6   3        2.73        5.21      1.90 o 
  21   6   3       33.48       36.24      3.41 o 
  22   6   3        1.38        0.01      0.96 o 
  23   6   3       14.26       15.17      2.32 o 
  24   6   3        6.46        6.54      2.04 o 
  25   6   3        4.42        2.51      1.42 o 
  26   6   3       18.38       19.78      3.19 o 
  27   6   3        2.10        1.37      1.25 o 
  28   6   3       17.96       11.84      1.81 o 
   1   7   3        0.66        0.73      1.19 o 
   2   7   3        8.60        3.28      1.82 o 
   3   7   3        5.33        1.61      0.91 o 
   4   7   3        2.01        1.69      0.79 o 
   5   7   3       14.91        6.29      1.87 o 
   6   7   3        4.48        1.92      0.94 o 
   7   7   3       57.88       50.89      6.07 o 
   8   7   3        4.01        1.73      1.28 o 
   9   7   3        0.99        0.51      0.72 o 
  10   7   3        0.54        0.33      0.74 o 
  11   7   3        1.02        0.73      0.72 o 
  12   7   3        0.76       -0.30      0.59 o 
  13   7   3        2.66        1.95      0.83 o 
   0   0   4     6776.90     7261.30    180.40 o 
   1   0   4        2.58        3.70      0.64 o 
   2   0   4       52.09       53.12      1.23 o 
   3   0   4      439.97      464.66      7.07 o 
   4   0   4      475.95      438.95      6.05 o 
   5   0   4     1900.96     2176.86     26.52 o 
   6   0   4     1984.07     1968.68     45.61 o 
   7   0   4        1.23        0.66      0.39 o 
   8   0   4      343.89      365.33      4.93 o 
   9   0   4       72.21       80.81      1.81 o 
  10   0   4     2792.85     3022.22     45.08 o 
  11   0   4      188.06      186.26      9.25 o 
  12   0   4       16.28       17.44      0.95 o 
  13   0   4      339.32      340.76      4.65 o 
  14   0   4      582.81      595.76     10.48 o 
  15   0   4      186.36      181.11      4.73 o 
  16   0   4      867.67      885.10     24.20 o 
  17   0   4       13.69       15.25      2.56 o 
  18   0   4      343.00      366.11     13.45 o 
  19   0   4      138.06      130.03      4.97 o 
  20   0   4       23.56       30.13      3.10 o 
  21   0   4     1307.13     1331.75     34.99 o 
  22   0   4      238.88      228.79      7.74 o 
  23   0   4      117.40      124.14      5.42 o 
  24   0   4       59.80       62.37      3.90 o 
  25   0   4      493.99      454.38     13.36 o 
  26   0   4       27.94       20.51     14.14 o 
  27   0   4      337.22      328.87     10.90 o 
  28   0   4      623.99      580.16     17.44 o 
  29   0   4      187.96      185.64      7.63 o 
  30   0   4       53.14       55.66      4.35 o 
  31   0   4       82.96       81.47      3.68 o 
  32   0   4      645.10      632.34     15.62 o 
  33   0   4      318.82      314.93      8.94 o 
  34   0   4      640.51      618.84     16.03 o 
  35   0   4      314.60      283.18     41.42 o 
  36   0   4       96.22       93.03      4.91 o 
  37   0   4        3.88        2.04      1.61 o 
  38   0   4      347.31      359.88     17.07 o 
  39   0   4       43.42       43.47      4.42 o 
  40   0   4       21.46       19.64      8.44 o 
  41   0   4      595.55      633.90     21.07 o 
  42   0   4        1.86        4.42      2.42 o 
  43   0   4       11.89        9.36      9.26 o 
  44   0   4       61.07       58.72      4.39 o 
  45   0   4        0.92        0.59      1.29 o 
  46   0   4        0.01        1.20      1.39 o 
  47   0   4       73.53       91.75      4.89 o 
  48   0   4        0.01       -0.46      1.46 o 
  49   0   4       40.75       49.85      4.38 o 
   1   1   4      296.73      285.69      4.06 o 
   2   1   4     1313.14     1253.77     15.34 o 
   3   1   4       11.81       13.31      0.53 o 
   4   1   4      339.20      362.80      3.92 o 
   5   1   4      405.94      375.14      4.84 o 
   6   1   4     1232.27     1284.30     12.17 o 
   7   1   4      235.59      222.12      2.52 o 
   8   1   4      130.09      125.82      1.55 o 
   9   1   4        4.76        5.50      0.45 o 
  10   1   4      387.25      372.72      4.08 o 
  11   1   4      762.90      719.31     10.78 o 
  12   1   4      214.76      203.28      2.72 o 
  13   1   4      160.97      158.52      2.28 o 
  14   1   4      216.16      194.02      2.70 o 
  15   1   4      260.80      256.75      3.35 o 
  16   1   4        3.08        4.21      0.68 o 
  17   1   4      414.79      426.84      6.04 o 
  18   1   4       35.72       41.11      1.65 o 
  19   1   4       37.27       40.81      1.57 o 
  20   1   4        9.90        8.01      0.91 o 
  21   1   4       48.12       52.00      1.85 o 
  22   1   4       14.05       13.50      2.22 o 
  23   1   4      125.63      126.50      3.48 o 
  24   1   4      130.34      125.87      4.01 o 
  25   1   4        6.62        4.90      1.95 o 
  26   1   4      425.19      409.48     10.54 o 
  27   1   4      315.50      311.20      7.53 o 
  28   1   4        0.31        0.59      0.69 o 
  29   1   4       55.47       50.74      2.34 o 
  30   1   4      224.31      223.84      5.37 o 
  31   1   4       14.83       10.83      3.77 o 
  32   1   4        5.41        3.16      1.32 o 
  33   1   4       35.58       38.74      2.48 o 
  34   1   4       44.94       51.62      3.28 o 
  35   1   4       85.23       93.77      4.34 o 
  36   1   4      156.90      143.82      5.25 o 
  37   1   4      148.29      148.29      5.38 o 
  38   1   4       40.70       43.84      3.12 o 
  39   1   4        0.62        0.55      0.78 o 
  40   1   4       31.07       29.61      1.99 o 
  41   1   4        9.05        8.84      2.19 o 
  42   1   4        3.19        2.95      1.21 o 
  43   1   4        5.65        5.20      2.24 o 
  44   1   4       68.16       81.44      4.05 o 
  45   1   4       55.63       65.57      3.51 o 
  46   1   4        0.03        1.19      1.16 o 
  47   1   4       24.73       25.26      3.96 o 
  48   1   4       32.47       36.36      2.34 o 
   0   2   4      186.19      209.80      5.37 o 
   1   2   4       11.48       16.20      3.10 o 
   2   2   4      346.27      377.57      5.96 o 
   3   2   4       33.30       36.45      1.97 o 
   4   2   4      339.50      392.54      6.12 o 
   5   2   4     2423.89     2785.94     43.50 o 
   6   2   4      666.77      719.15     10.40 o 
   7   2   4       29.50       29.49      1.24 o 
   8   2   4     1189.19     1173.15     22.21 o 
   9   2   4       91.56       93.85      2.78 o 
  10   2   4      352.24      326.55      5.09 o 
  11   2   4        4.58        2.84      0.59 o 
  12   2   4       38.48       33.67      1.53 o 
  13   2   4       62.91       72.90      2.19 o 
  14   2   4      474.81      452.67      7.69 o 
  15   2   4        4.99        4.18      1.33 o 
  16   2   4      201.88      202.43      7.04 o 
  17   2   4       81.51       83.33      3.53 o 
  18   2   4      112.06      129.14      3.68 o 
  19   2   4        6.44        5.77      1.29 o 
  20   2   4       31.27       35.48      2.43 o 
  21   2   4      254.80      256.42      5.54 o 
  22   2   4       63.25       60.25      2.66 o 
  23   2   4      103.69      108.97      5.94 o 
  24   2   4       11.84        9.88      1.55 o 
  25   2   4      471.05      413.53     19.15 o 
  26   2   4        2.90        3.86      1.31 o 
  27   2   4      463.34      446.52     10.21 o 
  28   2   4      488.78      481.30     10.95 o 
  29   2   4      627.36      609.78     14.99 o 
  30   2   4      350.69      340.86      9.89 o 
  31   2   4       14.04       17.08      2.32 o 
  32   2   4      252.88      239.91      7.79 o 
  33   2   4       89.83       87.38      4.53 o 
  34   2   4      103.93      107.53      5.04 o 
  35   2   4       78.47       87.89      6.16 o 
  36   2   4      138.15      128.97      4.93 o 
  37   2   4       23.57       30.21      2.54 o 
  38   2   4      201.74      193.39      6.17 o 
  39   2   4        0.03       -0.48      1.09 o 
  40   2   4        4.34        2.43      1.39 o 
  41   2   4      146.00      143.95      5.28 o 
  42   2   4        2.14        2.28      1.78 o 
  43   2   4        3.38        3.54      1.06 o 
  44   2   4        9.46       10.04      3.03 o 
  45   2   4        0.26        1.25      0.90 o 
  46   2   4        0.26        1.60      1.32 o 
  47   2   4       43.85       64.00      4.93 o 
   1   3   4        9.85        7.66      1.30 o 
   2   3   4       55.43       53.94      3.31 o 
   3   3   4       13.56       12.60      2.41 o 
   4   3   4       16.08       16.79      2.62 o 
   5   3   4        7.30        7.31      1.99 o 
   6   3   4        2.19        1.30      1.40 o 
   7   3   4        0.36        0.51      1.18 o 
   8   3   4       11.86       13.97      2.45 o 
   9   3   4        5.97        5.54      1.88 o 
  10   3   4        1.55        1.19      1.32 o 
  11   3   4       13.60       16.00      2.44 o 
  12   3   4        2.98        2.14      1.54 o 
  13   3   4        5.69        3.97      1.69 o 
  14   3   4        9.37       13.33      2.35 o 
  15   3   4        1.13        0.64      1.19 o 
  16   3   4       23.18       30.21      3.22 o 
  17   3   4        0.23        0.99      1.32 o 
  18   3   4       24.97       20.92      7.63 o 
  19   3   4        6.57        1.95      1.53 o 
  20   3   4       17.59       14.66      3.61 o 
  21   3   4       61.12       58.37      2.90 o 
  22   3   4       35.26       40.27      2.69 o 
  23   3   4        5.76        5.98      1.47 o 
  24   3   4       59.55       62.41      3.65 o 
  25   3   4        0.00        0.43      1.08 o 
  26   3   4       15.38       16.42      2.23 o 
  27   3   4       31.20       28.27      3.85 o 
  28   3   4       10.94       12.30      2.22 o 
  29   3   4       69.49       64.92      4.76 o 
  30   3   4        0.19       -0.35      1.02 o 
  31   3   4       30.95       29.48      4.84 o 
  32   3   4       13.12       16.07      2.74 o 
  33   3   4        0.03        0.00      0.84 o 
  34   3   4        1.33        1.54      1.51 o 
  35   3   4       16.01       14.20      2.42 o 
  36   3   4        7.39        6.87      2.00 o 
  37   3   4       42.80       40.72      3.33 o 
  38   3   4        0.02        2.11      0.99 o 
  39   3   4       36.50       36.65      2.14 o 
  40   3   4       19.06       24.88      2.33 o 
  41   3   4        5.37        5.15      1.82 o 
  42   3   4        9.30       11.63      3.02 o 
  43   3   4        7.27        5.24      2.40 o 
  44   3   4        0.89        1.93      0.77 o 
   0   4   4      138.61      127.09      9.33 o 
   1   4   4       11.67       11.11      3.18 o 
   2   4   4      677.14      682.84     31.83 o 
   3   4   4       35.81       37.70      4.42 o 
   4   4   4        2.64        6.66      2.58 o 
   5   4   4     1125.34     1116.66     33.13 o 
   6   4   4        2.33        1.32      1.81 o 
   7   4   4       74.98       74.19      6.10 o 
   8   4   4     1225.83     1217.60     36.00 o 
   9   4   4       84.29       82.75      6.18 o 
  10   4   4        2.58        4.66      2.35 o 
  11   4   4       49.96       54.26      4.68 o 
  12   4   4       39.72       42.01      4.38 o 
  13   4   4      312.75      303.22     11.84 o 
  14   4   4      174.28      156.75      7.94 o 
  15   4   4      144.50      124.42      7.02 o 
  16   4   4        0.09        0.14      0.88 o 
  17   4   4      115.39      115.59      6.58 o 
  18   4   4       33.12       31.18      4.21 o 
  19   4   4       13.19        9.96      3.02 o 
  20   4   4       20.03       22.06      3.66 o 
  21   4   4       12.99       12.70      3.02 o 
  22   4   4        2.22        2.80      2.08 o 
  23   4   4       41.54       47.54      4.41 o 
  24   4   4        4.50        5.85      2.29 o 
  25   4   4       90.99       89.85      7.67 o 
  26   4   4       10.22       13.72      3.97 o 
  27   4   4      126.56      124.65      6.52 o 
  28   4   4        8.69       12.48      2.15 o 
  29   4   4      277.85      259.31     13.88 o 
  30   4   4      237.36      243.32     10.20 o 
  31   4   4        2.39        6.36      1.66 o 
  32   4   4       74.89       76.04      3.57 o 
  33   4   4       63.57       67.27      3.33 o 
  34   4   4       23.66       29.52      2.17 o 
  35   4   4       10.27       16.36      2.42 o 
  36   4   4      102.52       92.63      8.93 o 
  37   4   4        2.17        2.95      1.10 o 
  38   4   4        4.84        3.19      0.89 o 
  39   4   4        0.48        1.03      0.72 o 
   1   5   4       29.29       27.81      3.99 o 
   2   5   4       76.63       73.61      5.56 o 
   3   5   4        2.51        4.84      2.38 o 
   4   5   4       74.68       74.32      5.66 o 
   5   5   4       23.09       25.34      3.83 o 
   6   5   4      166.01      173.59      8.53 o 
   7   5   4       19.31       21.37      3.48 o 
   8   5   4       27.49       33.48      4.38 o 
   9   5   4        0.89        1.10      1.86 o 
  10   5   4       12.66       12.05      3.21 o 
  11   5   4       29.51       28.74     10.35 o 
  12   5   4       17.56       10.37      3.96 o 
  13   5   4        7.71        5.04      1.61 o 
  14   5   4       20.44       18.17      3.43 o 
  15   5   4       27.69       28.26      3.92 o 
  16   5   4        1.25        1.53      1.90 o 
  17   5   4       49.75       49.48      4.61 o 
  18   5   4        8.78        9.56      2.59 o 
  19   5   4       18.42       17.52      3.05 o 
  20   5   4        0.00       -0.07      1.12 o 
  21   5   4       10.12        9.35      2.58 o 
  22   5   4        0.46        0.26      1.13 o 
  23   5   4       18.89       19.52      2.99 o 
  24   5   4       18.22       21.73      3.35 o 
  25   5   4        0.19        0.61      1.44 o 
  26   5   4       88.33       94.89      5.45 o 
  27   5   4       53.95       52.58      4.00 o 
  28   5   4        1.90        1.51      1.42 o 
  29   5   4       11.52       12.70      2.15 o 
  30   5   4       41.57       41.38      3.51 o 
  31   5   4        2.06        0.86      0.64 o 
  32   5   4        3.98        4.79      0.84 o 
  33   5   4        3.55        2.52      0.60 o 
   0   6   4       17.75       19.34     13.78 o 
   1   6   4        0.01       -0.05      0.54 o 
   2   6   4       15.84       15.53      1.76 o 
   3   6   4        0.05       -0.20      0.75 o 
   4   6   4        0.02        0.22      0.75 o 
   5   6   4      111.21      116.96      4.68 o 
   6   6   4        4.66        5.73      1.45 o 
   7   6   4       32.73       32.77      2.44 o 
   8   6   4       77.17       80.13      3.53 o 
   9   6   4       43.27       53.71      5.29 o 
  10   6   4       11.01       12.02      2.51 o 
  11   6   4        0.91        0.81      1.31 o 
  12   6   4        3.53        5.56      2.25 o 
  13   6   4       11.76        8.44      2.17 o 
  14   6   4       35.92       33.88      3.33 o 
  15   6   4        4.57        1.43      1.61 o 
  16   6   4       13.64       11.59      2.45 o 
  17   6   4        3.33        2.20      1.75 o 
  18   6   4       43.73       43.70      3.72 o 
  19   6   4        3.88        0.97      1.22 o 
  20   6   4        2.31        2.68      1.48 o 
  21   6   4       19.43       16.94      2.35 o 
  22   6   4        1.91        2.75      1.39 o 
  23   6   4        1.95        1.82      1.13 o 
   1   1   5      460.55      490.40      8.08 o 
   2   1   5       15.85       15.47      1.20 o 
   3   1   5      120.05      135.49      3.79 o 
   4   1   5       65.68       69.86      1.98 o 
   5   1   5      676.12      698.38     13.64 o 
   6   1   5      168.05      186.35      4.43 o 
   7   1   5      345.83      364.87      9.09 o 
   8   1   5       46.64       45.20      1.77 o 
   9   1   5        0.45        0.57      0.63 o 
  10   1   5      642.53      667.53     18.18 o 
  11   1   5      151.23      122.76      4.30 o 
  12   1   5       41.35       51.50      3.10 o 
  13   1   5      259.74      245.19      6.01 o 
  14   1   5        2.35        1.65      0.82 o 
  15   1   5       35.05       35.33      6.51 o 
  16   1   5        0.46        1.79      0.91 o 
  17   1   5      106.04       95.72      2.92 o 
  18   1   5       67.75       73.48      2.49 o 
  19   1   5       49.19       54.72      2.47 o 
  20   1   5      937.67      900.37     18.36 o 
  21   1   5       31.11       30.21      2.08 o 
  22   1   5       36.17       35.14      2.17 o 
  23   1   5       57.28       55.51      2.69 o 
  24   1   5        5.68        3.72      1.21 o 
  25   1   5      234.43      230.09      5.73 o 
  26   1   5     1006.41      960.05     17.91 o 
  27   1   5      220.57      224.48      5.79 o 
  28   1   5        0.15       -0.01      0.62 o 
  29   1   5      159.51      150.52      4.63 o 
  30   1   5      161.11      143.81      4.47 o 
  31   1   5       11.19       13.97      2.05 o 
  32   1   5        0.02        0.83      0.85 o 
  33   1   5       40.34       40.68      2.34 o 
  34   1   5       56.66       59.55      2.73 o 
  35   1   5       24.16       20.37      2.88 o 
  36   1   5       32.33       39.29      2.91 o 
  37   1   5       77.65       75.48      3.47 o 
  38   1   5       95.61       94.40      3.79 o 
  39   1   5       18.73       22.06      2.08 o 
  40   1   5      120.17      126.59      4.55 o 
  41   1   5        0.62        3.05      1.21 o 
  42   1   5        6.95        5.99      1.91 o 
  43   1   5       96.80       96.03      3.01 o 
  44   1   5       50.28       58.86      3.52 o 
   0   2   5      564.00      534.91     22.30 o 
   1   2   5       11.13       13.67      1.58 o 
   2   2   5        0.34        0.13      0.78 o 
   3   2   5      265.22      251.09      7.06 o 
   4   2   5      397.20      361.72      9.31 o 
   5   2   5        0.33        5.89      3.97 o 
   6   2   5       11.82        7.20      2.14 o 
   7   2   5      210.79      209.32      8.04 o 
   8   2   5       23.45       27.95      3.20 o 
   9   2   5       38.37       31.30      3.40 o 
  10   2   5       63.17       62.34      4.82 o 
  11   2   5      141.95      129.05      6.76 o 
  12   2   5       54.00       56.35      4.61 o 
  13   2   5      375.87      342.44     13.21 o 
  14   2   5      205.15      186.85      8.44 o 
  15   2   5       92.68       96.20      6.49 o 
  16   2   5      250.61      232.63      6.83 o 
  17   2   5       80.28       81.64      6.48 o 
  18   2   5        2.99        3.60      1.18 o 
  19   2   5        4.86        3.64      1.39 o 
  20   2   5       28.22       25.40      3.34 o 
  21   2   5       62.16       62.12      3.18 o 
  22   2   5        2.68        3.34      1.10 o 
  23   2   5       88.97       88.58      3.53 o 
  24   2   5       86.16       87.57      3.90 o 
  25   2   5      170.86      171.94      4.83 o 
  26   2   5        7.88        9.66      1.55 o 
  27   2   5       37.51       40.87      2.83 o 
  28   2   5       85.47       82.41      3.69 o 
  29   2   5       32.18       34.86      2.61 o 
  30   2   5        1.02        3.16      1.40 o 
  31   2   5        1.98        3.35      1.38 o 
  32   2   5        0.00        4.17      4.01 o 
  33   2   5       10.09       10.11      2.35 o 
  34   2   5      169.56      174.91      7.18 o 
  35   2   5       38.47       44.58      3.71 o 
  36   2   5       88.78       87.78      4.78 o 
  37   2   5       14.09       14.68      2.22 o 
  38   2   5       21.06       20.71      1.85 o 
  39   2   5       48.83       50.27      2.88 o 
  40   2   5       15.42       10.10      4.42 o 
  41   2   5        2.47        0.53      0.87 o 
  42   2   5        2.16        1.28      0.89 o 
  43   2   5       10.37       11.06      3.27 o 
   1   3   5       45.45       49.78      4.55 o 
   2   3   5       42.53       43.32      4.34 o 
   3   3   5       62.96       53.89      5.57 o 
   4   3   5       72.63       80.09      5.44 o 
   5   3   5        0.05        0.14      1.26 o 
   6   3   5       26.48       25.83      4.02 o 
   7   3   5      947.88     1024.07     30.83 o 
   8   3   5       45.66       39.09      4.53 o 
   9   3   5       95.39       85.91      5.98 o 
  10   3   5     1104.45     1150.73     34.09 o 
  11   3   5       81.15       82.23      5.74 o 
  12   3   5       28.53       24.75      3.48 o 
  13   3   5       85.33       83.18      5.10 o 
  14   3   5        0.43       -0.11      1.06 o 
  15   3   5        9.27       10.73      2.45 o 
  16   3   5       49.88       48.41      4.15 o 
  17   3   5        2.59        3.60      1.97 o 
  18   3   5       87.19       95.22      5.58 o 
  19   3   5       66.94       69.67      3.80 o 
  20   3   5       34.97       37.45      2.97 o 
  21   3   5       35.43       41.04      3.39 o 
  22   3   5        0.36        1.21      0.88 o 
  23   3   5        7.14        9.11      1.31 o 
  24   3   5       60.69       59.81      2.65 o 
  25   3   5       31.90       34.62      2.04 o 
  26   3   5      167.20      146.98      4.82 o 
  27   3   5      185.47      183.28      5.27 o 
  28   3   5      113.68      114.66      4.76 o 
  29   3   5       15.57        9.21      1.83 o 
  30   3   5       75.58       65.63      3.23 o 
  31   3   5       99.13       99.09      3.88 o 
  32   3   5       27.00       25.93      2.16 o 
  33   3   5        8.14        8.36      1.59 o 
  34   3   5        8.51        7.91      1.38 o 
  35   3   5        6.06        4.62      1.52 o 
  36   3   5       67.10       75.62      2.99 o 
  37   3   5       46.07       49.97      2.91 o 
  38   3   5        0.97        1.02      1.04 o 
  39   3   5        0.00       -0.36      0.59 o 
  40   3   5       27.89       29.85      1.83 o 
   0   4   5      145.76      144.56     10.79 o 
   1   4   5       31.66       37.73      4.45 o 
   2   4   5       15.25       16.85      3.39 o 
   3   4   5       81.45       89.53      6.39 o 
   4   4   5      169.52      169.20      8.20 o 
   5   4   5       41.16       44.79      4.63 o 
   6   4   5       29.18       33.03      4.08 o 
   7   4   5        6.30        8.35      2.70 o 
   8   4   5      109.73      123.76      7.70 o 
   9   4   5       62.99       74.64      5.84 o 
  10   4   5       28.78       38.04      4.39 o 
  11   4   5        0.91        1.44      1.84 o 
  12   4   5       27.52       34.66      4.19 o 
  13   4   5       72.59       78.78      5.95 o 
  14   4   5        8.41       12.06      4.11 o 
  15   4   5       39.03       44.06      4.84 o 
  16   4   5       29.00       36.67      4.33 o 
  17   4   5       34.60       32.47      3.15 o 
  18   4   5        2.19        2.85      1.85 o 
  19   4   5      118.83      125.76      5.65 o 
  20   4   5       32.09       38.11      3.24 o 
  21   4   5       12.15       15.41      2.35 o 
  22   4   5       18.37       19.69      3.20 o 
  23   4   5       19.56       18.87      2.94 o 
  24   4   5       50.17       52.97      4.06 o 
  25   4   5       33.80       39.35      3.51 o 
  26   4   5       10.44       13.42      2.40 o 
  27   4   5        1.79        1.64      2.10 o 
  28   4   5       51.98       57.13      3.04 o 
  29   4   5       16.37       13.27      1.67 o 
  30   4   5       10.07        9.48      1.68 o 
  31   4   5        3.18        2.25      0.89 o 
  32   4   5       19.44       15.79      1.34 o 
  33   4   5        2.11        1.66      0.94 o 
  34   4   5       24.28       29.25      7.26 o 
  35   4   5       17.87       23.18      2.46 o 
   1   5   5       27.36       37.19      4.25 o 
   2   5   5       12.96       11.13      2.92 o 
   3   5   5        9.37       10.82      2.82 o 
   4   5   5       13.65       13.45      3.08 o 
   5   5   5        0.62       -0.28      1.38 o 
   6   5   5        4.59        3.25      2.19 o 
   7   5   5      276.35      254.27     16.45 o 
   8   5   5       34.93       32.84      4.50 o 
   9   5   5       12.80       15.34      3.48 o 
  10   5   5      293.81      288.45     11.67 o 
  11   5   5       19.07       21.55      2.49 o 
  12   5   5       32.19       28.87      2.59 o 
  13   5   5       55.35       61.48      3.76 o 
  14   5   5        0.04        0.56      1.10 o 
  15   5   5        6.06        6.83      1.72 o 
  16   5   5       63.28       53.51      3.28 o 
  17   5   5        1.59        6.91      2.15 o 
  18   5   5       16.92       17.21      2.72 o 
  19   5   5        7.34        9.21      2.17 o 
  20   5   5       22.25       32.33      3.24 o 
  21   5   5        6.00        4.01      1.92 o 
  22   5   5        2.71        2.23      1.41 o 
  23   5   5       20.06       15.03      2.57 o 
  24   5   5        4.23        3.01      1.74 o 
  25   5   5        3.00        2.36      1.41 o 
  26   5   5       16.12       18.85      4.52 o 
  27   5   5       37.71       38.04      2.68 o 
  28   5   5       18.64       21.12      1.91 o 
   0   6   5        0.21        0.87      0.93 o 
   1   6   5        4.47        3.63      1.38 o 
   2   6   5        0.19        0.31      0.53 o 
   3   6   5        3.70        1.68      0.87 o 
   4   6   5        0.55        0.59      0.64 o 
   5   6   5        0.13        0.23      0.69 o 
   6   6   5       14.16       16.46      3.06 o 
   7   6   5        0.64        0.38      0.67 o 
   8   6   5       22.33       25.64      2.84 o 
   9   6   5       22.72       28.79      1.78 o 
  10   6   5        0.16       -0.15      0.90 o 
  11   6   5        8.87        5.92      2.42 o 
  12   6   5        9.68        9.23      3.15 o 
  13   6   5        0.94       -0.11      0.83 o 
  14   6   5        1.28        1.72      1.29 o 
  15   6   5        1.96        2.37      2.37 o 
   0   0   6       30.05       31.76      4.65 o 
   1   0   6      559.11      603.95     17.78 o 
   2   0   6       48.09       47.44      4.26 o 
   3   0   6      151.15      147.82      7.81 o 
   4   0   6      580.05      600.18     18.70 o 
   5   0   6      255.40      236.08      9.13 o 
   6   0   6       69.60       72.17      5.41 o 
   7   0   6      335.89      347.29     11.84 o 
   8   0   6      243.38      238.70      9.89 o 
   9   0   6      602.61      560.59     26.22 o 
  10   0   6       75.97       74.57      4.61 o 
  11   0   6      280.87      251.20     13.75 o 
  12   0   6        2.35        2.65      2.65 o 
  13   0   6       46.40       44.64      5.75 o 
  14   0   6      115.35      106.64      5.91 o 
  15   0   6        4.42        4.58      2.06 o 
  16   0   6      118.83      124.38      6.45 o 
  17   0   6      373.83      385.03     13.00 o 
  18   0   6       22.92       24.46      3.45 o 
  19   0   6       81.68       77.05      5.30 o 
  20   0   6      168.88      174.55      8.83 o 
  21   0   6      559.59      562.51     18.10 o 
  22   0   6      695.00      721.99     36.40 o 
  23   0   6       62.36       81.68      5.65 o 
  24   0   6      199.45      208.44      8.96 o 
  25   0   6        2.16        2.41      2.19 o 
  26   0   6      250.44      260.66     14.88 o 
  27   0   6      359.81      338.69     12.16 o 
  28   0   6       32.29       36.49      3.93 o 
  29   0   6        0.23        0.70      1.45 o 
  30   0   6       31.85       39.68      3.87 o 
  31   0   6       45.00       43.19      4.03 o 
  32   0   6      297.73      305.80     11.33 o 
  33   0   6        0.67        0.95      1.38 o 
  34   0   6        3.97        2.84      1.64 o 
  35   0   6        5.45        6.38      2.00 o 
  36   0   6       92.93       99.50      5.47 o 
  37   0   6       58.15       59.54      3.78 o 
  38   0   6       24.32       27.66      2.83 o 
  39   0   6        1.17       -0.16      0.83 o 
   1   1   6        8.47       10.14      1.78 o 
   2   1   6      123.40      132.71      4.51 o 
   3   1   6       75.89       75.87      3.43 o 
   4   1   6        6.37        7.33      1.73 o 
   5   1   6      332.68      335.10     11.87 o 
   6   1   6      247.02      250.27      8.00 o 
   7   1   6        7.26        8.50      2.04 o 
   8   1   6       32.54       40.28      3.34 o 
   9   1   6       20.19       23.09      2.59 o 
  10   1   6        0.45        0.44      1.14 o 
  11   1   6       22.24       20.99      2.68 o 
  12   1   6       44.59       46.05      3.53 o 
  13   1   6      147.71      148.24      6.03 o 
  14   1   6       68.73       70.39      4.14 o 
  15   1   6       95.42       90.92      4.73 o 
  16   1   6       92.20       86.98      6.10 o 
  17   1   6      135.62      132.52      7.39 o 
  18   1   6      289.63      285.66     11.39 o 
  19   1   6        9.84        8.81      2.41 o 
  20   1   6        8.81        8.46      2.59 o 
  21   1   6       45.99       46.07      3.68 o 
  22   1   6       20.73       15.88      5.36 o 
  23   1   6       43.12       36.69      7.43 o 
  24   1   6        5.29        8.53      1.62 o 
  25   1   6       15.45       15.78      1.84 o 
  26   1   6       22.68       30.62      2.19 o 
  27   1   6       83.39       88.19      3.56 o 
  28   1   6       37.87       40.66      2.54 o 
  29   1   6        0.98        1.36      1.06 o 
  30   1   6       16.26       21.10      2.02 o 
  31   1   6       32.98       36.44      2.50 o 
  32   1   6       24.22       24.40      2.10 o 
  33   1   6        1.08        1.45      1.01 o 
  34   1   6        1.73        1.45      0.97 o 
  35   1   6        2.11        2.45      1.09 o 
  36   1   6       38.15       34.96      2.04 o 
  37   1   6        6.07        2.80      1.02 o 
  38   1   6       19.88       13.58      2.25 o 
  39   1   6       15.00        5.34      5.61 o 
   0   2   6        6.61        5.11      1.93 o 
   1   2   6       81.69       84.52      3.67 o 
   2   2   6        7.62        9.89      3.08 o 
   3   2   6       45.03       49.47      3.82 o 
   4   2   6      129.11      134.90      5.53 o 
   5   2   6       79.87       76.06      4.63 o 
   6   2   6       22.60       20.31      2.79 o 
   7   2   6      306.84      288.13      9.61 o 
   8   2   6      606.50      587.55     15.51 o 
   9   2   6     1175.28     1135.76     28.35 o 
  10   2   6       98.53      114.11      7.51 o 
  11   2   6      177.23      167.96      6.25 o 
  12   2   6      129.91      122.21      5.18 o 
  13   2   6       43.67       38.00      3.09 o 
  14   2   6       93.61       97.32      9.27 o 
  15   2   6        9.08        4.06      2.76 o 
  16   2   6       83.30       85.06      5.81 o 
  17   2   6       29.36       18.27      8.06 o 
  18   2   6       30.87       26.34      5.57 o 
  19   2   6       87.51       75.39      5.59 o 
  20   2   6       76.01       80.16      6.01 o 
  21   2   6      204.23      146.27     91.48 o 
  22   2   6      168.37      118.21     73.77 o 
  23   2   6        0.34       -0.55      1.25 o 
  24   2   6       25.18       16.51      5.51 o 
  25   2   6       16.61       11.46      2.67 o 
  26   2   6       43.86       43.16      2.35 o 
  27   2   6       72.86       62.79      2.72 o 
  28   2   6       34.70       32.30      2.04 o 
  29   2   6       77.18       71.97      2.93 o 
  30   2   6       53.21       51.72      2.58 o 
  31   2   6        2.13        1.36      0.96 o 
  32   2   6      166.03      151.59      4.12 o 
  33   2   6        3.95        2.62      1.02 o 
  34   2   6       42.84       45.12      1.97 o 
  35   2   6       27.38       29.57      1.99 o 
  36   2   6        1.22        0.03      0.56 o 
  37   2   6        5.65        2.55      0.89 o 
   1   3   6       28.29       28.32      4.42 o 
   2   3   6        4.67        6.02      2.77 o 
   3   3   6       41.34       39.63      4.63 o 
   4   3   6        0.93        1.08      1.31 o 
   5   3   6       51.71       47.32      4.88 o 
   6   3   6        9.81        6.03      1.58 o 
   7   3   6       25.19       30.60      2.62 o 
   8   3   6       64.12       62.91      3.54 o 
   9   3   6        6.17        3.10      1.92 o 
  10   3   6       81.85       82.87      5.75 o 
  11   3   6       40.33       47.78      4.36 o 
  12   3   6        6.50        4.57      2.12 o 
  13   3   6       20.39       21.68      3.18 o 
  14   3   6        0.00        0.33      1.32 o 
  15   3   6        0.01       -0.27      1.29 o 
  16   3   6       32.81       24.55      9.03 o 
  17   3   6        0.08        1.46      1.25 o 
  18   3   6       41.30       40.07      3.52 o 
  19   3   6        6.51        6.16      1.88 o 
  20   3   6       29.43       33.31      2.89 o 
  21   3   6       15.04       15.40      2.24 o 
  22   3   6       18.15       19.20      2.24 o 
  23   3   6        1.73        3.24      1.46 o 
  24   3   6        8.98        5.67      1.41 o 
  25   3   6        3.39        3.16      1.13 o 
  26   3   6        1.89        1.18      0.95 o 
  27   3   6        4.19        1.83      0.97 o 
  28   3   6        2.09        1.74      0.92 o 
  29   3   6        0.45        0.23      0.77 o 
  30   3   6        0.27       -0.36      1.09 o 
  31   3   6        0.70        1.06      0.74 o 
  32   3   6        0.75        0.75      1.14 o 
  33   3   6        5.84        2.83      2.10 o 
  34   3   6        2.71        0.55      1.28 o 
   0   4   6        5.88        9.85      4.01 o 
   1   4   6        7.01       11.69      2.76 o 
   2   4   6        0.09        0.77      1.48 o 
   3   4   6       29.81       34.92      4.31 o 
   4   4   6       35.99       42.65      4.70 o 
   5   4   6       24.34       30.41      3.81 o 
   6   4   6        4.02        2.51      2.00 o 
   7   4   6       68.53       79.99      5.98 o 
   8   4   6      266.56      257.03     10.77 o 
   9   4   6      442.73      433.46     19.99 o 
  10   4   6       44.32       50.01      5.03 o 
  11   4   6      115.46      116.12      7.09 o 
  12   4   6       83.14       69.47      5.66 o 
  13   4   6       52.90       51.65      4.79 o 
  14   4   6       86.88       79.07      4.01 o 
  15   4   6        5.77        4.17      1.45 o 
  16   4   6        0.25        1.12      1.32 o 
  17   4   6        1.48        1.76      1.26 o 
  18   4   6       29.43       36.74      3.24 o 
  19   4   6       92.40      102.40      4.48 o 
  20   4   6       15.12       13.90      2.05 o 
  21   4   6        9.03        8.26      1.55 o 
  22   4   6       38.32       51.33      2.63 o 
  23   4   6        4.49        3.17      1.07 o 
  24   4   6        1.76        1.07      0.85 o 
  25   4   6       18.03       12.03      1.93 o 
  26   4   6        1.94        1.92      1.13 o 
  27   4   6        1.22        0.10      0.69 o 
  28   4   6       15.73       16.33      2.19 o 
   1   5   6        5.21        2.78      1.87 o 
   2   5   6       20.95       16.03      2.94 o 
   3   5   6       19.09       21.42      7.44 o 
   4   5   6        1.26        1.84      1.64 o 
   5   5   6       44.72       47.82      4.07 o 
   6   5   6       25.36       12.44      5.99 o 
   7   5   6        2.36        0.76      0.91 o 
   8   5   6       14.88       10.17      1.74 o 
   9   5   6        2.42        2.20      1.15 o 
  10   5   6        0.29        0.53      0.99 o 
  11   5   6        0.01       -0.15      0.82 o 
  12   5   6       12.37       11.87      1.84 o 
  13   5   6       29.90       28.48      3.51 o 
  14   5   6        3.26        3.29      1.32 o 
  15   5   6       24.24       19.58      2.68 o 
  16   5   6        8.62        6.45      1.24 o 
  17   5   6       15.34        4.64      4.43 o 
  18   5   6       56.69       62.03      3.36 o 
  19   5   6        0.63       -0.02      0.72 o 
   1   1   7      320.23      325.08      8.87 o 
   2   1   7      185.73      188.33      6.04 o 
   3   1   7       80.73       82.62      4.06 o 
   4   1   7       56.64       57.87      3.91 o 
   5   1   7        7.77        8.79      2.18 o 
   6   1   7       18.90       15.72      5.74 o 
   7   1   7        0.09        0.08      0.82 o 
   8   1   7       81.17       90.27      4.92 o 
   9   1   7       72.71       70.33      4.40 o 
  10   1   7        0.02        0.66      1.26 o 
  11   1   7      454.07      449.77     12.54 o 
  12   1   7        7.26        6.62      1.99 o 
  13   1   7       12.33       10.31      4.56 o 
  14   1   7      218.31      229.89     16.20 o 
  15   1   7       49.72       48.57      7.94 o 
  16   1   7       17.15       22.90      6.02 o 
  17   1   7      119.89      110.14     10.51 o 
  18   1   7       51.44       51.67      7.85 o 
  19   1   7       17.35       19.34      5.47 o 
  20   1   7       26.44       23.36      3.68 o 
  21   1   7       75.24       84.16      6.02 o 
  22   1   7      327.51      347.67     12.65 o 
  23   1   7       50.72       53.99      4.67 o 
  24   1   7       33.65       42.32      4.09 o 
  25   1   7       57.02       57.36      5.43 o 
  26   1   7        3.03        3.38      1.84 o 
  27   1   7       16.70       15.77      5.79 o 
  28   1   7        0.28       -0.35      1.13 o 
  29   1   7        0.12        0.46      1.10 o 
  30   1   7       12.18        8.13      5.79 o 
  31   1   7       41.59       42.15      2.99 o 
  32   1   7        4.64        6.27      1.57 o 
  33   1   7        3.99        1.53      1.73 o 
   0   2   7       27.66       27.38      5.11 o 
   1   2   7        6.28        8.68      2.64 o 
   2   2   7       28.29       32.13      3.84 o 
   3   2   7       10.78       10.82      2.99 o 
   4   2   7       59.49       59.18      5.09 o 
   5   2   7       72.66       65.83      5.39 o 
   6   2   7        1.64        1.05      1.68 o 
   7   2   7       83.33       82.72      5.72 o 
   8   2   7       47.51       48.36      4.61 o 
   9   2   7        0.60        2.47      1.97 o 
  10   2   7       25.10       27.45      3.58 o 
  11   2   7        7.64        7.90      2.45 o 
  12   2   7        0.80        0.92      1.51 o 
  13   2   7       29.72       43.68      3.81 o 
  14   2   7       22.49       19.43      2.96 o 
  15   2   7      213.48      195.71      8.34 o 
  16   2   7      113.72      104.96      5.76 o 
  17   2   7       48.81       41.51      3.95 o 
  18   2   7        0.94        3.10      2.74 o 
  19   2   7       48.50       45.65      5.84 o 
  20   2   7        8.49        7.75      3.10 o 
  21   2   7       16.64       16.15      3.65 o 
  22   2   7        0.73        0.55      1.64 o 
  23   2   7       23.46       20.35      3.83 o 
  24   2   7        0.00        0.12      0.96 o 
  25   2   7       72.24       79.23      4.84 o 
  26   2   7       47.00       56.68      3.64 o 
  27   2   7        0.41        0.44      0.99 o 
  28   2   7       44.06       50.41      3.17 o 
  29   2   7       39.42       42.18      2.78 o 
  30   2   7        1.37        0.77      0.88 o 
   1   3   7       77.64       86.68      6.17 o 
   2   3   7       19.31       26.04      3.90 o 
   3   3   7       22.79       22.28      3.53 o 
   4   3   7        6.55        5.59      3.97 o 
   5   3   7       76.85       75.49      5.60 o 
   6   3   7      184.94      190.51     11.90 o 
   7   3   7       52.82       56.33      4.61 o 
   8   3   7       15.43       21.75      3.27 o 
   9   3   7        0.23       -0.32      1.29 o 
  10   3   7       85.57       77.28      5.59 o 
  11   3   7      421.70      409.93     14.09 o 
  12   3   7       10.98        6.25      3.15 o 
  13   3   7       76.29       78.49      3.76 o 
  14   3   7      148.01      152.87      5.85 o 
  15   3   7       16.46       14.02      2.18 o 
  16   3   7       52.26       47.61      3.41 o 
  17   3   7        1.26        0.20      0.81 o 
  18   3   7        5.43        4.87      1.60 o 
  19   3   7       68.09       74.86      3.15 o 
  20   3   7       13.87        7.93      1.43 o 
  21   3   7        6.54        3.74      1.24 o 
  22   3   7        7.39        5.13      1.13 o 
  23   3   7        1.06        1.73      1.73 o 
  24   3   7       44.37       51.22      4.29 o 
  25   3   7        0.02        0.27      1.09 o 
  26   3   7        0.38        0.64      1.00 o 
   0   4   7       16.33       13.59      3.28 o 
   1   4   7        0.42        0.81      1.31 o 
   2   4   7        0.37        0.48      1.16 o 
   3   4   7        8.60        6.68      3.74 o 
   4   4   7       10.88        8.84      3.60 o 
   5   4   7        2.86        2.98      1.60 o 
   6   4   7        0.10        0.19      1.03 o 
   7   4   7       10.22        5.79      2.01 o 
   8   4   7       20.39       16.63      6.19 o 
   9   4   7       22.95       24.23      2.63 o 
  10   4   7        0.32        0.67      0.85 o 
  11   4   7        7.12        3.59      1.29 o 
  12   4   7        7.95        2.91      1.77 o 
  13   4   7       12.84        5.86      1.38 o 
  14   4   7        1.74        1.56      0.96 o 
  15   4   7       20.86       30.30      2.17 o 
  16   4   7       11.15        7.72      1.34 o 
  17   4   7        0.72        0.50      0.63 o 
  18   4   7        2.53        1.07      0.70 o 
   0   0   8       75.02       70.78      6.12 o 
   1   0   8       19.92       17.42      2.83 o 
   2   0   8        0.00        0.93      1.29 o 
   3   0   8       31.77       28.28      2.96 o 
   4   0   8       22.80       16.68      5.52 o 
   5   0   8       64.69       64.41      6.12 o 
   6   0   8       56.40       49.67      5.66 o 
   7   0   8      116.41      120.11      8.41 o 
   8   0   8       33.38       42.17      5.38 o 
   9   0   8        0.00        1.82      2.28 o 
  10   0   8       70.28       77.36      7.67 o 
  11   0   8       58.13       57.89      6.67 o 
  12   0   8       51.42       61.90      6.66 o 
  13   0   8      135.45      141.74      9.97 o 
  14   0   8        0.06        0.82      2.10 o 
  15   0   8      154.73      174.92     11.34 o 
  16   0   8       98.61      109.21      8.77 o 
  17   0   8        0.02       -0.82      2.74 o 
  18   0   8        0.06       -0.46      2.46 o 
  19   0   8      176.11      163.67     10.71 o 
  20   0   8      492.50      545.64     23.59 o 
  21   0   8        0.25       -0.27      1.73 o 
  22   0   8      183.01      200.18     11.08 o 
  23   0   8       33.77       38.79      4.93 o 
   1   1   8        1.50        1.82      1.24 o 
   2   1   8        0.04        1.19      1.79 o 
   3   1   8        1.44        2.15      1.29 o 
   4   1   8        2.08        1.40      1.19 o 
   5   1   8        0.53        1.19      1.16 o 
   6   1   8        6.41        5.37      1.60 o 
   7   1   8       11.12        6.62      3.58 o 
   8   1   8        0.18        0.99      1.09 o 
   9   1   8        8.02        6.48      1.59 o 
  10   1   8       14.53       11.40      2.42 o 
  11   1   8        6.51        4.84      2.23 o 
  12   1   8        0.67        0.55      1.34 o 
  13   1   8       18.18       15.80      3.15 o 
  14   1   8       24.76       15.37      2.88 o 
  15   1   8        1.30        0.93      1.48 o 
  16   1   8        6.68        4.51      2.05 o 
  17   1   8       36.88       37.66      3.73 o 
  18   1   8        1.45       -0.09      1.09 o 
  19   1   8        7.90        5.16      1.92 o 
  20   1   8        1.11        1.18      1.34 o 
  21   1   8        2.24        1.80      1.45 o 
  22   1   8        0.07        0.63      1.16 o 
   0   2   8       48.76       54.60      6.03 o 
   1   2   8        0.16        0.69      1.35 o 
   2   2   8        2.54        2.46      1.68 o 
   3   2   8        3.45        2.49      1.64 o 
   4   2   8        1.49        0.83      1.31 o 
   5   2   8        0.48        0.66      0.93 o 
   6   2   8       29.35       32.91      3.62 o 
   7   2   8        7.63        5.39      1.74 o 
   8   2   8       57.33       57.84      3.84 o 
   9   2   8       70.91       68.59      4.04 o 
  10   2   8        6.41        4.30      2.19 o 
  11   2   8       11.78        7.68      3.08 o 
  12   2   8       20.34       17.52      7.64 o 
  13   2   8      139.94      132.25      5.10 o 
  14   2   8        0.10        0.13      0.56 o 
  15   2   8        0.00        0.57      1.06 o 
  16   2   8      173.24      163.36     94.16 o 
  17   2   8       47.13       45.12     28.76 o 
  18   2   8       78.68       62.96     38.24 o 
  19   2   8        7.67        1.52      2.01 o 
   1   3   8        0.08        0.00      0.67 o 
   2   3   8        2.78        0.96      1.03 o 
   3   3   8        0.53        0.22      0.90 o 
   4   3   8        0.55        0.52      0.58 o 
   5   3   8        2.17        1.19      0.67 o 
   6   3   8        1.05        1.44      0.85 o 
   7   3   8        0.04        0.27      0.96 o 
   8   3   8        0.00       -0.09      0.84 o 
   9   3   8        1.76        0.73      1.03 o 
  10   3   8        0.15       -0.04      0.74 o 
                                                 
